# Supplementary material for: Spatially Resolved Top-Down Proteomics of Tissue Sections Based on a Microfluidic Nanodroplet Sample Preparation Platform
Source: Mol Cell Proteomics. 2023 Jan 2;22(2):100491. doi: 10.1016/j.mcpro.2022.100491 (PMC9944986; doi:10.1016/j.mcpro.2022.100491)
Supplement: Supplemental Table S1 [file mmc2.xlsx]

## Sheet: SupportingTable1
	Supplementary Table 1. Non-redundant quantifiable proteoforms in rat brain tissue
ID#	Proteoform	T: MonoMass	MinElutionTime	MaxElutionTime	T: Accession	T: Gene accession	T: ProteinName	T:Canonical Amino Acid Number of Protein	SequenceCoverage(%)	TopPIC.Unique.ID	T: TopPIC.Mass	T: TopPIC.Retention.Time	T: TopPIC.Proteoform.Details	T: TopPIC.E.Value	T: TDPortal.Unique.ID	T: TDPortal.Mass	T: TDPortal.Retention.Time	T: TDPortal.Proteoform.Details	T: TDPortal.E.Value	Log2(C1)	Log2(C2)	Log2(C3)	Log2(C4)	Log2(C5)	Log2(H1)	Log2(H2)	Log2(H3)	Log2(H4)	-LOG(P-value)	Difference
1	Tppp(2-27) [Acetyl]	2588.38	11.526	12.316	D3ZQL7	Tppp	Tubulin polymerization-promoting protein (TPPP) (EC 3.6.5.-) (25 kDa brain-specific protein) (TPPP/p25) (p25-alpha)	218	0.119266	Tppp_1	2588.38	11.8413	D3ZQL7 (2-27) [Acetyl]	4.37e-07	D3ZQL7_2588.392155	2588.39	11.7424	D3ZQL7 (2-27)	1.62e-16	14.1674	14.863	13.6099	15.5296	12.7356	14.8582	13.3418	17.2696	14.2659	0.356777	-0.752779	0.439768
5	Pcsk1n(62-88)	2825.52	65.364	66.737	G3V6X7	Pcsk1n rCG_22833	M0R3V0	260	0.103846						G3V6X7_2825.525945	2825.53	65.9707	G3V6X7 (62-88)	6.14e-18	13.7655	13.0236	13.4546	13.5725	11.8233	13.6028	17.0426	17.9316	10.344	0.46533	-1.60235	0.342507
6	Tmsb4x(2-25) [Acetyl]	2866.42	24.967	25.835	P62329	Tmsb4x Thyb4 Tmsb4	LOC689574_1	44	0.545455	Tmsb4x_14	2866.42	26.2222	P62329 (2-25) [Acetyl]	8.24e-08	P62329_2866.42696 + P62329_2866.426965	2866.42696 + 2866.426965	25.20534757 + 25.15933557	P62329 (2-25) N6-acetyl-L-lysine@1 RESID:55@2 + P62329 (2-25)	1.64e-07	14.7834	13.3581	16.4137	16.9316	16.3701	16.1733	15.7126	17.2696	16.2326	0.436657	-0.775645	0.365883
7	H3-3b(112-136)	2898.68	22.024	22.791	P84245	H3-3b H3.3b H3f3b	A0A0G2K0D5	136	0.183824	H3-3b_1	2898.68	22.0455	P84245 (112-136)	1.88e-07	B0BMY8_2898.692595	2898.69	22.0008	B0BMY8 (112-136)	5e-16	13.3304	13.1861	15.0785	14.1984	15.2175	14.0904	13.9385	14.8965	15.9815	0.362302	-0.524541	0.434208
8	Pcsk1n(62-89)	2954.56	64.702	65.612	Q9QXU9	Pcsk1n	A0A0G2K1L8	260	0.107692	Pcsk1n_1	2954.56	65.9235	Q9QXU9 (62-89)	3.46e-10	G3V6X7_2954.568535	2954.57	65.6814	G3V6X7 (62-89)	1.03e-41	16.9316	17.4893	18.3709	17.0847	17.0102	17.7731	21.68	21.2477	20.4972	2.01921	-2.92216	0.0095674
9	Mbp(2-27) [Acetyl] & [-0.9892]	2961.47	11.963	12.753	P02688-4	Mbp	Smdt1_2	195	0.133333	Mbp_3	2961.48	12.2163	P02688-4 (2-27) [Acetyl] & [-0.9892]	3.47e-08						14.6495	14.6718	16.4236	16.5908	17.6869	15.6354	16.0826	14.2877	17.9083	0.00936683	0.0259844	0.978663
10	Tmsb10(2-27) [Acetyl]	2963.48	25.431	26.38	P63312	Tmsb10 Ptmb10 Thyb10	Smdt1_0	44	0.590909	Tmsb10_5	2963.48	25.816	P63312 (2-27) [Acetyl]	5.75e-10	P63312_2963.49095 + P63312_2963.490955	2963.49095 + 2963.490955	26.49962034 + 25.78184801	P63312 (2-27) N6-acetyl-L-lysine@1 RESID:55@2 + P63312 (2-27)	1.63e-18	14.1437	13.6096	13.7387	15.9926	15.4767	17.0951	16.7731	18.0585	17.3145	2.5828	-2.71805	0.00261335
11	Tex45(425-448)	2988.48	46.774	47.918	D3Z9Q6	Tex45 RGD1563425 RGD1563425_predicted rCG_58909	A0A0G2K1L8	499	0.0480962						D3Z9Q6_2988.470455	2988.47	47.9414	D3Z9Q6 (425-448)	2.94e-06	20.343	21.3962	22.8365	21.1642	20.6453	21.9459	22.7915	20.4273	21.7715	0.296144	-0.457012	0.505657
12	Mbp(2-28) [Acetyl] & [-0.9887]	3018.49	11.963	12.753	P02688-4	Mbp	Tomm6_1	195	0.138462	Mbp_16	3018.5	12.2272	P02688-4 (2-28) [Acetyl] & [-0.9887]	2.74e-06						14.5142	14.4956	16.92	16.6662	18.0743	16.9083	16.0889	14.5018	18.0951	0.0934078	-0.264451	0.806477
14	Tmsb4x(15-40)	3068.66	12.825	13.593	P62329	Tmsb4x Thyb4 Tmsb4	S100a13_1	44	0.590909						P62329_3068.671705	3068.67	13.0001	P62329 (15-40)	1.41e-07	15.5951	15.8557	17.2137	16.7207	16.7602	17.2696	16.7731	16.5552	16.624	0.462598	-0.376393	0.344669
16	Dpysl2(544-572)	3086.66	29.258	30.263	P47942	Dpysl2	LOC102549061_0	572	0.0506993						P47942_3086.669675	3086.67	30.0913	P47942 (544-572)	1.25e-09	12.6273	12.8597	13.5548	13.1598	13.6211	15.4576	16.7073	16.208	16.6096	4.46038	-3.08108	3.46435e-05
17	Gap43(48-76)	3122.61	11.8	13.003	P07936	Gap43	D3ZLY9	226	0.128319						P07936_3122.620675	3122.62	12.3146	P07936 (48-76)	7.92e-14	12.5194	13.3224	12.9677	13.7392	11.2562	13.6613	14.2948	14.887	14.8088	1.72384	-1.65199	0.0188867
18	Dpysl2(541-570)	3173.69	26.451	28.017	P47942	Dpysl2	Hist1h2bd_0	572	0.0524476						P47942_3173.701705	3173.7	27.4168	P47942 (541-570)	9.54e-10	13.5627	14.2363	15.0659	13.0362	11.2397	14.3576	14.0617	14.8431	14.0917	0.580612	-0.91036	0.262657
19	Tmsb4x(2-28)N6-acetyl-L-lysine	3205.6	23.298	24.201	P62329	Tmsb4x Thyb4 Tmsb4	M0R4L7	44	0.613636						P62329_3205.61761 + P62329_3205.617615	3205.61761 + 3205.617615	23.44755848 + 24.11727622	P62329 (2-28) N6-acetyl-L-lysine@1 RESID:55@2 + P62329 (2-28)	1.52e-13	15.6211	13.8918	17.2326	17.2419	16.8484	16.1115	14.7936	16.5567	15.6439	0.193942	0.390749	0.639821
20	Apex1(3-31)N6-acetyl-L-lysine	3243.62	41.212	42.953	P43138	Apex1 Ape Apex Ref1	A0A0G2JXE0	317	0.0914826						P43138_3243.624806	3243.62	40.8491	P43138 (3-31) N6-acetyl-L-lysine@1, O-phospho-L-serine@1, N6-acetyl-L-lysine@1 RESID:55@4|RESID:37@16|RESID:55@24	2.77162	16.624	22.4041	19.5731	17.8965	17.977	20.6628	18.9992	19.7022	18.9258	0.233329	-0.677543	0.584347
23	Tppp(2-33) [Acetyl]	3314.82	15.721	16.735	D3ZQL7	Tppp	Tubulin polymerization-promoting protein (TPPP) (EC 3.6.5.-) (25 kDa brain-specific protein) (TPPP/p25) (p25-alpha)	218	0.146789	Tppp_0	3314.82	16.8667	D3ZQL7 (2-33) [Acetyl]	6.77e-13	D3ZQL7_3314.830965	3314.83	16.8024	D3ZQL7 (2-33)	2.61e-24	13.0363	13.6551	13.3588	12.3625	12.0321	14.9476	16.525	17.7923	16.8238	3.19507	-3.6332	0.000638162
24	Chga(377-405)	3322.61	37.084	39.185	P10354	Chga	Chromogranin-A (CgA) [Cleaved into: Pancreastatin;Beta-granin;WE-14;Catestatin;GE-25;Serpinin-RRG;Serpinin;p-Glu serpinin precursor]	466	0.0622318						P10354_3322.615245	3322.62	38.6381	P10354 (377-405)	1.96e-12	13.0049	14.1277	12.4586	13.5929	11.3687	13.7768	15.8509	17.1655	12.6532	0.986271	-1.95104	0.103212
25	Mbp(2-31) [Acetyl] & [-30.0162]	3346.67	25.533	26.267	P02688-4	Mbp	Myelin basic protein (MBP)	195	0.153846	Mbp_14	3346.67	25.9793	P02688-4 (2-31) [Acetyl] & [-30.0162]	2.4e-09						14.2051	12.0598	16.3286	16.6096	17.5432	16.2985	16.2696	14.7817	17.9142	0.33212	-0.966713	0.465457
26	Gap43(6-33)	3347.7	11.084	12.142	P07936	Gap43	Neuromodulin (Axonal membrane protein GAP-43) (Growth-associated protein 43) (Protein F1)	226	0.123894						P07936_3347.718135	3347.72	11.752	P07936 (6-33)	2.6e-09	11.9099	13.5342	15.0474	14.0188	11.6799	13.3823	15.3819	16.311	14.9106	1.03529	-1.75844	0.0921962
28	Mbp(2-31) [Acetyl] & [-0.9900]	3375.7	21.804	22.594	P02688-4	Mbp	Myelin basic protein (MBP)	195	0.153846	Mbp_4 + Mbp_35	3375.69596 + 3375.69853	21.671 + 21.865	P02688-4 (2-31) [Acetyl] & [-0.9900] + P02688-4 (2-31) [Acetyl]	0.000919158 + 9.69e-06						14.7366	13.7834	16.7207	16.4071	17.7796	16.1477	16.3564	14.5627	18.0795	0.149621	-0.401112	0.708563
29	Hba1(112-142) [-30.9223]	3384.65	63.531	64.56	P01946	Hba1 Hba-a1	Hemoglobin subunit alpha-1/2 (Alpha-1/2-globin) (Hemoglobin alpha-1/2 chain) [Cleaved into: Hemopressin]	142	0.21831	Hba1_1	3384.66	64.221	P01946 (112-142) [-30.9223]	9.77e-14						16.3321	15.7419	17.1946	12.3533	15.392	15.4163	16.8606	16.6096	13.2741	0.0408022	-0.137355	0.910328
31	Vgf(180-209)	3406.67	34.988	35.99	P20156	Vgf	Neurosecretory protein VGF (VGF8a protein) [Cleaved into: VGF(24-63);VGF(180-194);VGF(375-407);Neuroendocrine regulatory peptide-1 (NERP-1);Neuroendocrine regulatory peptide-2 (NERP-2);VGF-derived peptide TLQP-11;VGF-derived peptide TLQP-21;VGF-derived peptide TLQP-30;VGF-derived peptide TLQP-62;VGF-derived peptide HFHH-10;VGF-derived peptide AQEE-30;VGF-derived peptide LQEQ-19]	617	0.0486224	Vgf_0	3406.68	35.482	P20156 (180-209)	7.79e-07	F1LP80_3406.686515	3406.69	35.418	F1LP80 (180-209)	6.42e-17	14.3987	14.8965	15.8918	14.1517	14.1196	25.0401	22.5685	24.7594	25.3101	5.77211	-9.72785	1.69001e-06
32	Pnoc(154-181)	3411.69	41.37	42.781	Q62923	Pnoc	Prepronociceptin [Cleaved into: Nocistatin;Nociceptin (ORL1 receptor agonist) (Orphanin FQ) (PPNOC);Orphanin FQ2]	181	0.154696						Q62923_3411.704075	3411.7	42.042	Q62923 (154-181)	1.56e-09	13.0428	14.9486	14.666	12.7429	11.8834	18.0899	18.0211	12.4321	12.3487	0.52121	-1.7662	0.301155
36	Mbp(2-30) [Acetyl] & [252.1649]	3531.8	18.3	19.01	P02688-4	Mbp	Myelin basic protein (MBP)	195	0.148718	Mbp_12	3531.8	18.67	P02688-4 (2-30) [Acetyl] & [252.1649]	5.52e-11						14.6607	13.6325	16.5034	16.7731	17.8965	15.6523	16.0638	13.6542	18.2922	0.00624938	-0.0223874	0.985713
37	Mbp(2-32) [Acetyl]	3532.78	17.978	19.898	P02688-4	Mbp	Myelin basic protein (MBP)	195	0.158974	Mbp_21	3532.78	19.4185	P02688-4 (2-32) [Acetyl]	1.43e-09	P02688-1_3532.797035	3532.8	20.2076	P02688-1 (2-32)	5.35e-15	13.8238	14.4383	17.0951	17.8484	19.1053	14.1277	17.3408	11.9326	19.4415	0.156148	0.751514	0.697994
39	Mbp(2-32) [Acetyl] & [Plus1Oxy]	3548.78	15.268	16.311	P02688-4	Mbp	Myelin basic protein (MBP)	195	0.158974	Mbp_20	3548.78	15.8068	P02688-4 (2-32) [Acetyl] & [Plus1Oxy]	1.13e-06						13.0382	14.036	13.5779	13.4767	14.906	12.3071	13.2833	13.3961	12.4132	1.186	0.957025	0.0651622
40	Sncb(1-34)	3624.85	61.099	62.302	A0A0G2JSQ1	Sncb rCG_24091	Beta-synuclein	134	0.253731						A0A0G2JSQ1_3624.85646	3624.86	61.7428	A0A0G2JSQ1 (1-34)	6.17e-25	15.9613	14.9658	13.3137	12.8461	12.8188	13.9838	13.0675	14.6075	12.4077	0.225616	0.464515	0.594817
41	Sv2a(1-32)	3668.03	32.478	33.51	Q02563	Sv2a Sv2	Synaptic vesicle glycoprotein 2A (Synaptic vesicle protein 2) (Synaptic vesicle protein 2A)	742	0.0431267						Q02563_3668.04598	3668.05	32.9934	Q02563 (1-32)	1.45e-10	14.4893	14.4767	14.365	13.2603	12.1238	15.419	13.0067	14.9255	12.5644	0.10799	-0.235852	0.779848
42	Mbp(2-33) [Acetyl] & [-0.9916]	3668.85	15.525	16.5	P02688-4	Mbp	Myelin basic protein (MBP)	195	0.164103	Mbp_25	3668.85	15.661	P02688-4 (2-33) [Acetyl] & [-0.9916]	1.38e-10						13.57	13.9938	12.5414	15.2512	16.2438	13.3407	13.1241	13.3352	16.7073	0.065574	0.193218	0.859857
43	Gpatch2l(440-474) [12.9334]	3760.68	26.749	27.647	D3ZUP4	Gpatch2l RGD1308907_predicted rCG_20766	G patch domain-containing 2-like (Similar to FLJ20689 (Predicted), isoform CRA_a)	474	0.0738397	Gpatch2l_0	3760.68	27.1427	D3ZUP4 (440-474) [12.9334]	0.000282469						12.8937	13.5507	15.4736	14.6551	14.1517	17.1357	15.049	14.9567	15.2512	1.1602	-1.45321	0.0691513
44	Tppp(2-38) [Acetyl]	3772.99	16.301	17.28	D3ZQL7	Tppp	Tubulin polymerization-promoting protein (TPPP) (EC 3.6.5.-) (25 kDa brain-specific protein) (TPPP/p25) (p25-alpha)	218	0.169725	Tppp_2	3772.99	17.4655	D3ZQL7 (2-38) [Acetyl]	4.12e-05	D3ZQL7_3773.007085	3773.01	17.0222	D3ZQL7 (2-38)	1.65e-08	15.8361	15.5265	16.0124	16.7073	15.2769	15.7731	16.0211	17.1556	15.0951	0.111166	-0.139398	0.774166
45	Gap43(48-82)	3792.97	11.913	13.092	P07936	Gap43	Neuromodulin (Axonal membrane protein GAP-43) (Growth-associated protein 43) (Protein F1)	226	0.154867						P07936_3792.985645	3792.99	12.6905	P07936 (48-82)	1.75e-13	12.8206	13.8474	13.4655	12.1692	11.4439	13.887	15.3615	15.8509	15.5627	2.21212	-2.41618	0.00613593
49	Mbp(2-34) [Acetyl] & [-0.9903]	3824.96	13.916	16.205	P02688-4	Mbp	Myelin basic protein (MBP)	195	0.169231	Mbp_33	3824.96	14.3983	P02688-4 (2-34) [Acetyl] & [-0.9903]	0.000349494	P02688-1_3825.957055	3825.96	15.4615	P02688-1 (2-34)	6.8e-10	13.2138	14.2094	14.768	13.464	15.1713	15.3656	13.1624	13.9869	15.1869	0.162091	-0.260126	0.688509
52	Pcsk1n(183-218)	3888.03	66.176	67.467	Q9QXU9	Pcsk1n	ProSAAS (Proprotein convertase subtilisin/kexin type 1 inhibitor) (Proprotein convertase 1 inhibitor) (pro-SAAS) [Cleaved into: KEP;Big SAAS (b-SAAS);Little SAAS (l-SAAS);Big PEN-LEN (b-PEN-LEN) (SAAS CT(1-49));PEN;PEN-20;Little LEN (l-LEN);Big LEN (b-LEN) (SAAS CT(25-40))]	260	0.138462	Pcsk1n_2	3888.03	66.7715	Q9QXU9 (183-218)	2.45e-07	G3V6X7_3888.038035	3888.04	66.7345	G3V6X7 (183-218)	5.18e-26	12.0167	13.7999	14.3804	14.3388	11.4051	13.9399	16.1417	18.1257	11.858	0.642687	-1.82814	0.227674
53	Mbp(2-35)	3940.97	15.212	16.206	P02688-1	Mbp	Myelin basic protein (MBP)	195	0.174359						P02688-1_3940.983995	3940.98	15.349	P02688-1 (2-35)	1.43e-14	12.7743	13.0149	12.9283	14.6828	15.8312	14.2138	13.7849	14.2509	13.2601	0.0148099	-0.0311684	0.966474
54	Gap43(6-39)	3960.05	11.673	13.032	P07936	Gap43	Neuromodulin (Axonal membrane protein GAP-43) (Growth-associated protein 43) (Protein F1)	226	0.150442						P07936_3960.077635	3960.08	12.2875	P07936 (6-39)	2.69e-10	12.6801	13.3929	13.5428	12.404	12.8826	14.126	12.8374	14.1196	13.3581	0.884019	-0.629771	0.130611
56	Sncb(1-38)	4023.06	65.56	67.56	A0A0G2JSQ1	Sncb rCG_24091	Beta-synuclein	134	0.283582						A0A0G2JSQ1_4023.07298	4023.07	66.1313	A0A0G2JSQ1 (1-38)	3.01e-10	13.9476	12.0292	13.9818	12.9876	12.8921	14.3398	12.8008	14.5326	14.8337	0.856121	-0.959073	0.139277
57	Ensa(2-36) [Acetyl]	4026.85	19.973	20.841	P60841	Ensa	Alpha-endosulfine (ARPP-19e)	121	0.289256	Ensa_1	4026.85	21.1607	P60841 (2-36) [Acetyl]	2.33e-16	P60841-1_4026.866485	4026.87	20.7729	P60841-1 (2-36)	2.39e-44	14.6773	12.8611	15.5834	15.3786	14.906	15.3339	15.9431	16.4054	16.183	1.19612	-1.28507	0.0636616
60	Mbp(2-37) [Acetyl] & [-58.0166]	4041.03	14.645	15.619	P02688-4	Mbp	Myelin basic protein (MBP)	195	0.184615	Mbp_7	4041.03	15.6787	P02688-4 (2-37) [Acetyl] & [-58.0166]	9.47e-09						15.7987	15.2512	16.68	17.6096	18.5731	16.365	17.2419	15.2438	18.6558	0.0351633	-0.0940752	0.922225
61	Gap43(5-39)	4091.1	11.757	12.909	P07936	Gap43	Neuromodulin (Axonal membrane protein GAP-43) (Growth-associated protein 43) (Protein F1)	226	0.154867						P07936_4091.118125	4091.12	12.1906	P07936 (5-39)	6.56e-19	13.7556	12.2445	12.9945	12.0296	13.6166	13.7936	14.2949	17.1655	14.8337	1.53674	-2.09376	0.0290574
62	Mbp(91-128)	4094.14	26.172	27.18	P02688-4	Mbp	Myelin basic protein (MBP)	195	0.194872	Mbp_31	4094.14	26.133	P02688-4 (91-128)	5.32e-07	P02688-3_4094.156855	4094.16	26.0708	P02688-3 (117-154)	1.52e-09	13.5507	13.3718	14.0656	12.8564	15.2549	15.6297	14.5981	14.2944	14.4767	0.9069	-0.929835	0.123908
63	Mbp(2-37) [Acetyl] & [-0.9927]	4098.05	14.577	15.912	P02688-4	Mbp	Myelin basic protein (MBP)	195	0.184615	Mbp_9	4098.05	15.3902	P02688-4 (2-37) [Acetyl] & [-0.9927]	0.000109009						12.3778	14.0059	12.2954	15.2023	16.6662	13.8171	14.1238	13.4321	16.3373	0.106464	-0.318051	0.782594
64	Mbp(117-154)omega-N-methyl-L-arginine	4108.15	26.39	27.236	P02688-3	Mbp	Myelin basic protein (MBP)	195	0.194872						P02688-3_4108.172505	4108.17	26.7494	P02688-3 (117-154) omega-N-methyl-L-arginine@1 RESID:69@14	2.72e-16	13.9926	14.2512	14.5198	12.8375	13.795	15.9545	14.9293	15.6673	15.5864	2.49255	-1.65516	0.00321696
66	Ensa(2-37) [Acetyl]	4139.93	26.572	28.065	P60841	Ensa	Alpha-endosulfine (ARPP-19e)	121	0.297521	Ensa_3	4139.94	28.0283	P60841 (2-37) [Acetyl]	1.86e-15	P60841-1_4139.950545	4139.95	27.4168	P60841-1 (2-37)	1.95e-36	13.3718	12.9832	14.6262	13.6573	13.5995	12.7659	14.2288	15.1791	14.5981	0.453673	-0.545398	0.351825
69	Slc1a2(2-37) [Acetyl]	4145.92	26.239	27.407	P31596	Slc1a2 Eaat2 Glt1	Excitatory amino acid transporter 2 (GLT-1) (Sodium-dependent glutamate/aspartate transporter 2) (GLUT-R) (Solute carrier family 1 member 2)	573	0.0628272	Slc1a2_0	4145.91	27.754	P31596 (2-37) [Acetyl]	0.000128516						17.0102	18.0102	18.6662	15.846	16.4736	18.4211	14.2545	17.0951	16.582	0.265648	0.613056	0.54244
70	Tceal6(14-49)	4150	11.452	12.571	M0RBL8	Tceal6 Tceal3	Transcription elongation factor A-like 3	199	0.180905						M0RBL8_4150.018865	4150.02	12.0768	M0RBL8 (14-49)	1.22e-14	13.8659	13.9371	12.5978	12.3359	12.8098	15.6991	15.9926	14.2877	15.8088	2.59729	-2.33774	0.0025276
71	Gap43(5-40)	4162.14	11.976	13.395	P07936	Gap43	Neuromodulin (Axonal membrane protein GAP-43) (Growth-associated protein 43) (Protein F1)	226	0.159292	Gap43_9	4162.14	12.721	P07936 (5-40)	3.01e-10	P07936_4162.155235	4162.16	12.8503	P07936 (5-40)	5.72e-38	13.28	12.9372	12.1351	13.0449	12.3659	14.9658	15.4576	17.7667	16.1946	3.11882	-3.34356	0.000760647
73	Sncb(1-39)	4186.12	66.347	67.248	A0A0G2JSQ1	Sncb rCG_24091	Beta-synuclein	134	0.291045						A0A0G2JSQ1_4186.13631	4186.14	66.4961	A0A0G2JSQ1 (1-39)	3.05e-34	16.0596	15.4186	11.5215	14.2061	13.4512	15.3056	16.8965	16.4925	16.68	1.27099	-2.21226	0.0535812
74	Hnrnpa1(279-320)	4194.88	25.739	26.572	P04256	Hnrnpa1 Hnrpa1	Heterogeneous nuclear ribonucleoprotein A1 (hnRNP A1) (Helix-destabilizing protein) (HDP) (Single-strand RNA-binding protein) (hnRNP core protein A1) [Cleaved into: Heterogeneous nuclear ribonucleoprotein A1, N-terminally processed]	320	0.13125	Hnrnpa1_1	4194.89	26.4927	P04256 (279-320)	6.1e-14	P04256_4194.902875	4194.9	25.997	P04256 (279-320)	7.26e-32	15.6439	16.6523	16.1155	15.8846	14.2061	12.9118	14.3853	12.7057	14.3595	1.97147	2.1099	0.0106789
77	LOC499643(336-376)	4262.05	55.527	58.146	Q5U3X7	LOC499643 rCG_65903	Similar to hypothetical protein FLJ25371 (Uncharacterized protein LOC499643)	485	0.0845361						Q5U3X7_4262.029765	4262.03	56.853	Q5U3X7 (336-376)	5.76e-05	24.8997	25.7155	27.2625	25.7103	25.0691	26.1234	26.8858	14.2144	26.5285	0.36551	2.2934	0.431013
78	Ensa(2-38) [Acetyl]	4268.03	21.804	22.61	P60841	Ensa	Alpha-endosulfine (ARPP-19e)	121	0.305785	Ensa_2	4268.03	23.103	P60841 (2-38) [Acetyl]	1.13e-17	P60841-1_4268.045505	4268.05	23.0297	P60841-1 (2-38)	3.8e-33	16.1176	14.1115	17.1457	16.6523	16.0447	17.2137	17.5432	18.4893	17.9545	1.59027	-1.78584	0.0256881
79	Npy(30-65) [-0.9848]	4269.07	56.743	57.641	P07808	Npy	Pro-neuropeptide Y [Cleaved into: Neuropeptide Y (Neuropeptide tyrosine) (NPY);C-flanking peptide of NPY (CPON)]	98	0.367347	Npy_1	4269.08	57.9033	P07808 (30-65) [-0.9848]	7.65e-12	P07808_4269.081359	4269.08	57.244	P07808 (30-65) L-tyrosine amide@1 RESID:99@35	1.74e-47	19.113	20.4476	17.5951	19.7618	18.4972	19.9287	20.002	23.6096	17.9373	0.506753	-1.28646	0.311349
80	Washc5(48-82)	4295.03	56.569	57.919	F1M1B3	Washc5 RGD1564420	WASH complex subunit 5 (WASH complex subunit strumpellin)	1154	0.0303293						F1M1B3_4295.048675	4295.05	56.6175	F1M1B3 (48-82)	6.1e-05	22.0951	23.2821	24.5045	13.1622	10.7072	22.9189	23.7077	12.8788	23.6757	0.206207	-2.04508	0.622004
81	Gap43(188-226)	4296.88	15.939	16.949	P07936	Gap43	Neuromodulin (Axonal membrane protein GAP-43) (Growth-associated protein 43) (Protein F1)	226	0.172566	Gap43_5	4296.89	16.8412	P07936 (188-226)	1.06e-07	P07936_4296.901345	4296.9	16.301	P07936 (188-226)	5.54e-14	14.336	12.1588	13.3426	12.8315	12.865	16.3021	16.5775	17.2967	17.2604	4.07345	-3.7524	8.444e-05
82	Mbp(115-154)omega-N-methyl-L-arginine	4350.29	24.117	25.995	P02688-3	Mbp	Myelin basic protein (MBP)	195	0.205128						P02688-3_4350.310395	4350.31	25.5299	P02688-3 (115-154) omega-N-methyl-L-arginine@1 RESID:69@16	2.36e-08	12.8197	13.7248	14.1428	12.9801	13.9385	13.5168	14.8918	14.3624	13.7628	0.762262	-0.612305	0.172877
84	Tmsb10(2-39) [Acetyl]	4361.21	27.618	28.394	P63312	Tmsb10 Ptmb10 Thyb10	Thymosin beta-10	44	0.863636	Tmsb10_2	4361.21	27.8035	P63312 (2-39) [Acetyl]	2.71e-13	P63312_4361.23114 + P63312_4361.231145	4361.23114 + 4361.231145	28.21438737 + 27.78429744	P63312 (2-39) N6-acetyl-L-lysine@1 RESID:55@2 + P63312 (2-39)	4.33e-14	16.3003	15.2475	17.805	17.8606	17.2787	18.4775	16.9992	17.8846	17.0319	0.501471	-0.699912	0.315159
85	Basp1(47-88)	4410.1	17.377	18.215	A0A0G2K1L8	Basp1		219	0.191781		4410.1	17.4623	A0A0G2K1L8 (47-88)	5.32e-09	A0A0G2K1L8_4410.119675	4410.12	17.4083	A0A0G2K1L8 (47-88)	3.83e-26	4		15.9223	12.8474	18.3709	18.1002	18.0319	15.1115	15.2769	0.784631	2.00128	0.164198
87	Mbp(2-40) [Acetyl]	4440.23	21.684	22.584	P02688-4	Mbp	Myelin basic protein (MBP)	195	0.2	Mbp_6	4440.23	21.9878	P02688-4 (2-40) [Acetyl]	1.4e-07	P02688-1_4440.248195	4440.25	21.6086	P02688-1 (2-40)	2.15e-18	11.7155	12.749	13.7079	16.2931	17.0319	14.5675	16.977	14.9338	17.8113	0.638385	-1.77292	0.229941
88	Tmsb4x(2-39) [Acetyl]	4488.28	25.09	25.981	P62329	Tmsb4x Thyb4 Tmsb4	Thymosin beta-4 (T beta 4) [Cleaved into: Hematopoietic system regulatory peptide (Seraspenide)]	44	0.863636	Tmsb4x_0	4488.28	25.1182	P62329 (2-39) [Acetyl]	2.95e-07	P62329_4488.29447	4488.29	25.0782	P62329 (2-39) N6-acetyl-L-lysine@1 RESID:55@2	5.76e-18	15.4252	12.793	17.528	17.4893	17.3408	16.8238	16.6662	17.4736	16.68	0.322714	-0.795622	0.475649
89	Tma7(14-52)	4496.39	20.658	21.472	D3ZZW2	Tma7	Translation machinery-associated protein 7 (Coiled-coil domain-containing protein 72)	62	0.629032	Tma7_0	4496.39	20.8458	D3ZZW2 (14-52)	7.86e-06	D3ZZW2_4496.406005	4496.41	21.3612	D3ZZW2 (14-52)	3.3e-15	16.4334	15.8654	17.2232	16.2787	16.435	17.7005	17.6523	17.8906	16.9658	2.06295	-1.10515	0.00865065
90	Gap43(48-90)	4497.23	12.204	13.421	P07936	Gap43	Neuromodulin (Axonal membrane protein GAP-43) (Growth-associated protein 43) (Protein F1)	226	0.190265	Gap43_3	4497.23	13.1562	P07936 (48-90)	6.24e-21	P07936_4497.246945	4497.25	13.0918	P07936 (48-90)	8.12e-37	12.5923	13.4354	14.0256	13.2131	12.6861	16.1517	18.2466	18.6697	18.7987	3.94749	-4.77615	0.000112851
91	Olr217(47-86)	4528.46	63.475	65.09	D3ZRU1	Olr217 Olr217_predicted rCG_39357	Olfactory receptor 217 (Olfactory receptor 217 (Predicted))	316	0.126582						D3ZRU1_4528.426085	4528.43	63.8865	D3ZRU1 (47-86)	6.6e-06	21.1581	20.2764	19.9882	20.2989	18.4046	18.5694	17.4334	17.83	18.606	1.92038	1.91553	0.0120121
93	Pcp4(2-43) [Acetyl]	4567.04	30.545	32.447	P63055	Pcp4 Pep19	Calmodulin regulator protein PCP4 (Brain-specific polypeptide PEP-19) (Purkinje cell protein 4)	62	0.677419	Pcp4_8	4567.05	30.7415	P63055 (2-43) [Acetyl]	2.82e-06	P63055_4567.064035	4567.06	30.6886	P63055 (2-43)	1.41e-15	12.8253	13.1802	18.6903	17.5805	17.0319	15.2891	14.0835	14.0435	11.5944	0.682147	2.109	0.207899
94	Pcp4(2-43) [Acetyl] & [0.9674]	4568.03	31.374	33.829	P63055	Pcp4 Pep19	Calmodulin regulator protein PCP4 (Brain-specific polypeptide PEP-19) (Purkinje cell protein 4)	62	0.677419	Pcp4_2 + Pcp4_3	4568.02651 + 4568.03262	31.74216667 + 33.25566667	P63055 (2-43) [Acetyl] & [0.9674] + P63055 (2-43) [Acetyl]	9.95e-13 + 1.31e-05						17.734	14.0951	20.3752	19.7602	19.5146	19.3101	12.4625	13.7495	12.4838	1.04685	3.79435	0.0897736
96	Hnrnpa2b1(1-37) [Acetyl]	4599.22	61.027	62.448	A7VJC2-2	Hnrnpa2b1 Hnrnp Hnrpa2b1	Heterogeneous nuclear ribonucleoproteins A2/B1 (hnRNP A2/B1)	353	0.104816	Hnrnpa2b1_1	4599.23	61.4643	A7VJC2-2 (1-37) [Acetyl]	3.64e-16	A7VJC2-2_4599.23797	4599.24	61.4176	A7VJC2-2 (1-37)	5.45e-46	17.0638	15.7046	16.2895	16.5537	14.9837	16.5311	11.4262	15.8679	13.2692	0.848469	1.84547	0.141753
97	Tmsb4x(2-40) [Acetyl]	4616.34	24.512	26.192	P62329	Tmsb4x Thyb4 Tmsb4	Thymosin beta-4 (T beta 4) [Cleaved into: Hematopoietic system regulatory peptide (Seraspenide)]	44	0.886364	Tmsb4x_7	4616.34	26.1508	P62329 (2-40) [Acetyl]	2.13e-20	P62329_4616.35305 + P62329_4616.353055	4616.35305 + 4616.353055	26.19276361 + 25.76945053	P62329 (2-40) N6-acetyl-L-lysine@1 RESID:55@2 + P62329 (2-40)	5.11e-61	20.714	19.1704	22.5685	22.2792	21.8651	22.0224	21.1825	22.4324	21.5731	0.269538	-0.483171	0.537604
99	Tmsb4x(2-40) [Acetyl] & [Plus1Oxy]	4632.33	20.923	21.708	P62329	Tmsb4x Thyb4 Tmsb4	Thymosin beta-4 (T beta 4) [Cleaved into: Hematopoietic system regulatory peptide (Seraspenide)]	44	0.886364	Tmsb4x_1	4632.33	20.9608	P62329 (2-40) [Acetyl] & [Plus1Oxy]	8.25e-17						17.4972	15.4415	19.4046	19.7323	19.3709	17.6024	18.1704	18.7471	18.6024	0.00308163	0.00872002	0.992929
100	Mbp(113-154)omega-N-methyl-L-arginine	4644.43	30.257	31.66	P02688-3	Mbp	Myelin basic protein (MBP)	195	0.215385						P02688-3_4644.447215	4644.45	30.545	P02688-3 (113-154) omega-N-methyl-L-arginine@1 RESID:69@18	9.5e-10	14.5384	13.1505	14.3825	13.4252	14.4318	12.7732	12.5934	14.4458	14.7885	0.229199	0.335401	0.58993
103	Tmsb4x(2-41) [Acetyl]	4687.37	25.09	25.981	P62329	Tmsb4x Thyb4 Tmsb4	Thymosin beta-4 (T beta 4) [Cleaved into: Hematopoietic system regulatory peptide (Seraspenide)]	44	0.909091	Tmsb4x_5	4687.37	25.3627	P62329 (2-41) [Acetyl]	3.05e-12	P62329_4687.39016	4687.39	25.2074	P62329 (2-41) N6-acetyl-L-lysine@1 RESID:55@2	2.35e-20	16.2769	15.4054	18.3581	18.0951	18.0479	18.5127	17.68	18.5127	17.4334	0.524416	-0.798022	0.29894
104	Tmsb10(2-42) [Acetyl]	4733.39	26.484	27.702	P63312	Tmsb10 Ptmb10 Thyb10	Thymosin beta-10	44	0.931818	Tmsb10_1	4733.39	26.5123	P63312 (2-42) [Acetyl]	1.07e-16	P63312_4733.40687 + P63312_4733.406875	4733.40687 + 4733.406875	26.44874275 + 26.30813018	P63312 (2-42) N6-acetyl-L-lysine@1 RESID:55@2 + P63312 (2-42)	8.85e-30	15.4153	15.6828	17.1556	17.9882	16.9882	18.1206	16.3321	16.7602	15.9106	0.0704504	-0.134881	0.850256
105	Basp1(170-219)	4737.31	25.22	26.141	A0A0G2K1L8	Basp1		219	0.228311		4737.31	26.5015	A0A0G2K1L8 (170-219)	1.24e-17	A0A0G2K1L8_4737.325595	4737.33	26.4388	A0A0G2K1L8 (170-219)	1.11e-40	4		14.4512	15.3304	12.8978	11.9826	12.3302	12.8154	13.4681	0.727686	-2.21283	0.187204
106	Tmsb4x(2-42) [Acetyl]	4744.39	24.995	25.884	P62329	Tmsb4x Thyb4 Tmsb4	Thymosin beta-4 (T beta 4) [Cleaved into: Hematopoietic system regulatory peptide (Seraspenide)]	44	0.931818	Tmsb4x_8	4744.4	25.072	P62329 (2-42) [Acetyl]	2.42e-18	P62329_4744.41162 + P62329_4744.411625	4744.41162 + 4744.411625	25.01915007 + 25.15933557	P62329 (2-42) N6-acetyl-L-lysine@1 RESID:55@2 + P62329 (2-42)	9.06e-56	17.3495	17.2419	19.2419	19.5545	18.83	19.1752	17.8361	18.1655	17.9601	0.0962198	0.15931	0.801272
108	Pcsk1n(174-218)	4755.39	67.213	68.75	G3V6X7	Pcsk1n rCG_22833	ProSAAS (Proprotein convertase subtilisin/kexin type 1 inhibitor)	260	0.173077						G3V6X7_4755.399035	4755.4	67.9918	G3V6X7 (174-218)	6.54e-48	12.752	13.5247	14.9536	12.5674	12.7168	15.1098	18.1801	18.6835	12.9474	1.24202	-2.92729	0.0572775
109	Tmsb4x(2-42) [Acetyl] & [Plus1Oxy]	4760.39	21.127	21.932	P62329	Tmsb4x Thyb4 Tmsb4	Thymosin beta-4 (T beta 4) [Cleaved into: Hematopoietic system regulatory peptide (Seraspenide)]	44	0.931818	Tmsb4x_12	4760.39	21.2485	P62329 (2-42) [Acetyl] & [Plus1Oxy]	6.75e-13	A0A096P6L2_4760.404735	4760.4	21.1951	A0A096P6L2 (612-656)	1.03e-06	16.5003	15.4704	18.7471	19.1874	18.6311	18.1507	17.417	17.714	17.5204	0.00271007	0.00676346	0.993779
112	Scg2(571-611)	4795.36	60.774	61.913	P10362	Scg2 Chgc Scg-2	Secretogranin-2 (Chromogranin-C) (Secretogranin II) (SgII) [Cleaved into: Secretoneurin (SN);Manserin]	619	0.0662359	Scg2_2	4795.36	61.1132	P10362 (571-611)	1.92e-26	G3V7X2_4796.371495	4796.37	61.3441	G3V7X2 (531-571)	1.24e-85	18.1104	18.5731	14.4479	18.0795	14.1629	20.6276	22.8073	22.1642	19.6714	2.09325	-4.64285	0.00806778
115	Gap43(183-226) [-17.0310]	4832.11	21.703	22.493	P07936	Gap43	Neuromodulin (Axonal membrane protein GAP-43) (Growth-associated protein 43) (Protein F1)	226	0.19469	Gap43_12	4832.11	22.9398	P07936 (183-226) [-17.0310]	9.79e-09						12.2223	13.5247	12.4077	12.3044	12.7413	14.5135	17.6453	17.5127	17.9373	3.11327	-4.26211	0.000770418
116	Gap43(183-226)	4849.14	18.712	19.494	P07936	Gap43	Neuromodulin (Axonal membrane protein GAP-43) (Growth-associated protein 43) (Protein F1)	226	0.19469	Gap43_16	4849.14	20.0003	P07936 (183-226)	1.92e-09	P07936_4849.155715	4849.16	19.9466	P07936 (183-226)	5.14e-11	14.4576	12.5103	15.7783	15.0362	15.5018	17.5657	18.6276	18.4815	18.963	2.94375	-3.75259	0.00113828
118	Scg2(571-612)& P10362 (571-612	4868.4	60.338	64.192	P10362	Scg2 Chgc Scg-2	Secretogranin-2 (Chromogranin-C) (Secretogranin II) (SgII) [Cleaved into: Secretoneurin (SN);Manserin]	619	0.0678514	Scg2_1 & Scg2_3	4868.40316 & 4868.36929	60.6285 & 63.42716667	P10362 (571-612) & P10362 (571-612) [0.9806]	2.72e-22 & 1.01e-10	G3V7X2_4867.408605	4867.41	61.2685	G3V7X2 (531-572)	2.48e-61	20.0951	19.6954	13.2073	19.7828	17.2967	20.7955	22.8014	23.1642	20.6714	1.33999	-3.84271	0.0457103
120	Nolc1(2-46) [Acetyl]	4872.52	68.09	70.093	P41777	Nolc1	Nucleolar and coiled-body phosphoprotein 1 (140 kDa nucleolar phosphoprotein) (Nopp140) (Nucleolar 130 kDa protein) (Nucleolar phosphoprotein p130)	704	0.0639205	Nolc1_0	4872.52	69.4088	P41777 (2-46) [Acetyl]	5.65e-10	F1LPS3_4873.536175	4873.54	69.3415	F1LPS3 (2-46)	4.46e-15	12.7283	14.2276	13.9059	13.1944	14.2672	13.7029	17.3581	15.9431	13.0425	0.708234	-1.34695	0.195779
122	Mbp(111-154)omega-N-methyl-L-arginine	4880.56	30.598	32.232	P02688-3	Mbp	Myelin basic protein (MBP)	195	0.225641						P02688-3_4880.574535	4880.57	31.7675	P02688-3 (111-154) omega-N-methyl-L-arginine@1 RESID:69@20	3.72e-09	13.8059	13.0096	14.0868	14.5435	13.049	15.4477	15.2288	14.5211	14.6495	1.84247	-1.26282	0.0143723
123	Tmsb4x(2-44) [Acetyl] & [-56.0487]	4904.42	25.562	26.781	P62329	Tmsb4x Thyb4 Tmsb4	Thymosin beta-4 (T beta 4) [Cleaved into: Hematopoietic system regulatory peptide (Seraspenide)]	44	0.977273	Tmsb4x_6	4904.42	25.6853	P62329 (2-44) [Acetyl] & [-56.0487]	5.66e-15						16.1694	15.8386	17.5731	17.5582	17.2604	15.0755	14.2407	12.4221	12.7808	2.67562	3.2502	0.00211049
124	Cox8a(26-69)	4921.56	85.86	86.8	P80433	Cox8a Cox8 Cox8l	Cytochrome c oxidase subunit 8A, mitochondrial (Cytochrome c oxidase polypeptide VIII-liver) (Cytochrome c oxidase subunit 8-2)	69	0.637681	Cox8a_22	4921.56	86.11	P80433 (26-69)	1.66e-27	P80433_4921.580825	4921.58	85.9101	P80433 (26-69)	3.35e-67	16.6662	19.4952	18.1556	17.4087	16.1635	19.5787	19.0102	17.8965	18.6731	0.847197	-1.21177	0.142168
125	Tmsb10(2-44) [Acetyl]	4933.5	27.541	28.491	P63312	Tmsb10 Ptmb10 Thyb10	Thymosin beta-10	44	0.977273	Tmsb10_0	4933.5	27.8237	P63312 (2-44) [Acetyl]	1.82e-08	P63312_4933.52296	4933.52	27.7843	P63312 (2-44)	0.000115867	14.8138	14.3233	15.592	15.3269	14.6096	16.8361	16.68	17.1155	16.2787	3.21594	-1.79447	0.000608222
128	Cox8a(26-69) [32.1083]	4953.56	76.285	77.909	P80433	Cox8a Cox8 Cox8l	Cytochrome c oxidase subunit 8A, mitochondrial (Cytochrome c oxidase polypeptide VIII-liver) (Cytochrome c oxidase subunit 8-2)	69	0.637681	Cox8a_4	4953.54	77.4498	P80433 (26-69) [32.1083]	4.94e-13						16.8965	16.5995	13.8225	15.9499	14.5204	14.5424	13.7508	12.5459	15.9153	0.7458	1.36917	0.179556
129	Cend1(1-48)	4958.6	14.158	14.931	B7X6I3	Cend1 C38 rCG_48003	C38 protein (RCG48003, isoform CRA_a)	149	0.322148						B7X6I3_4958.61342	4958.61	14.4148	B7X6I3 (1-48)	1.21e-11	14.887	15.8062	13.5029	15.4767	13.7628	15.2512	15.6745	17.8545	15.8965	1.09588	-1.48204	0.0801906
130	Tmsb4x(2-44) [Acetyl]	4960.47	25.112	26.03	P62329	Tmsb4x Thyb4 Tmsb4	Thymosin beta-4 (T beta 4) [Cleaved into: Hematopoietic system regulatory peptide (Seraspenide)]	44	0.977273	Tmsb4x_4	4960.47	26.4545	P62329 (2-44) [Acetyl]	7.7e-19	P62329_4960.48624	4960.49	25.1593	P62329 (2-44)	6.56e-54	17.0847	16.9992	18.5582	18.8144	17.786	19.0453	17.7731	18.3101	18.0156	0.401273	-0.437522	0.396942
131	Prdx6(2-46) [-0.9993]	4961.45	65.612	66.347	O35244	Prdx6 Aipla2 Aop2 Tsa	Peroxiredoxin-6 (EC 1.11.1.27) (1-Cys peroxiredoxin) (1-Cys PRX) (Acidic calcium-independent phospholipase A2) (aiPLA2) (EC 3.1.1.4) (Antioxidant protein 2) (Glutathione-dependent peroxiredoxin) (Lysophosphatidylcholine acyltransferase 5) (LPC acyltransferase 5) (LPCAT-5) (Lyso-PC acyltransferase 5) (EC 2.3.1.23) (Non-selenium glutathione peroxidase) (NSGPx) (Thiol-specific antioxidant protein)	224	0.200893	Prdx6_1	4961.48	65.7492	O35244 (2-46) [-0.9993]	1.76e-11						16.412	16.3904	16.6523	16.1733	15.9339	15.8727	17.6662	17.7602	17.1457	1.04802	-0.798826	0.0895319
132	Gap43(5-47) [0.9731]	4961.53	19.494	23.874	P07936	Gap43	Neuromodulin (Axonal membrane protein GAP-43) (Growth-associated protein 43) (Protein F1)	226	0.190265	Gap43_0	4961.53	22.7215	P07936 (5-47) [0.9731]	2.91e-12						12.6275	13.2944	13.8539	13.9139	12.7146	13.817	16.734	19.5564	17.1257	1.86506	-3.52738	0.013644
134	Cox8a(26-69) [Plus1Oxy] & [Plus2Oxy]	4969.56	75.88	77.159	P80433	Cox8a Cox8 Cox8l	Cytochrome c oxidase subunit 8A, mitochondrial (Cytochrome c oxidase polypeptide VIII-liver) (Cytochrome c oxidase subunit 8-2)	69	0.637681	Cox8a_3	4969.56	76.0452	P80433 (26-69) [Plus1Oxy] & [Plus2Oxy]	6.15e-19						17.0319	16.4893	13.7525	17.9714	11.7971	15.6741	13.0524	13.6894	13.2057	0.496151	1.50306	0.319043
136	Tmsb4x(2-44) [Acetyl] & [Plus1Oxy]	4976.46	21.271	22.043	P62329	Tmsb4x Thyb4 Tmsb4	Thymosin beta-4 (T beta 4) [Cleaved into: Hematopoietic system regulatory peptide (Seraspenide)]	44	0.977273	Tmsb4x_13	4976.46	21.393	P62329 (2-44) [Acetyl] & [Plus1Oxy]	4.38e-16						16.6523	15.8509	18.3878	18.8876	18.3495	18.0743	17.6311	17.5127	17.9083	0.0847682	-0.155978	0.822682
137	Ensa(2-45) [Acetyl]	4984.41	28.613	29.425	P60841	Ensa	Alpha-endosulfine (ARPP-19e)	121	0.363636	Ensa_0	4984.41	29.6815	P60841 (2-45) [Acetyl]	2.59e-13	P60841-1_4984.431215	4984.43	29.662	P60841-1 (2-45)	1.54e-20	13.1565	13.3685	12.679	15.3198	12.2502	16.5612	15.786	18.1206	16.7602	2.65364	-3.4522	0.00222004
138	Dpysl2(526-572)	4989.62	35.607	37.178	P47942	Dpysl2	Dihydropyrimidinase-related protein 2 (DRP-2) (Collapsin response mediator protein 2) (CRMP-2) (Turned on after division 64 kDa protein) (TOAD-64)	572	0.0821678	Dpysl2_4	4989.61	36.1103	P47942 (526-572)	4.87e-06	P47942_4990.634945	4990.63	36.5079	P47942 (526-572)	2.31e-06	13.6551	12.1143	14.1623	14.8337	15.5265	13.7447	17.5127	14.4599	16.8846	0.772559	-1.59212	0.168827
140	Mbp(2-45) [Acetyl]	5000.53	31.911	32.685	P02688-4	Mbp	Myelin basic protein (MBP)	195	0.225641	Mbp_5	5000.54	32.0528	P02688-4 (2-45) [Acetyl]	2.28e-07	P02688-1_5000.555265	5000.56	31.9347	P02688-1 (2-45)	7.26e-17	15.5018	16.4415	16.9658	17.7471	18.3189	16.1984	17.92	14.4383	18.4893	0.0871283	0.233532	0.818223
141	Mbp(83-128)	5062.66	33.107	34.354	P02688-4	Mbp	Myelin basic protein (MBP)	195	0.235897	Mbp_36	5062.65	33.3672	P02688-4 (83-128)	8.64e-06	P02688-3_5062.680055	5062.68	33.2933	P02688-3 (109-154)	2.67e-08	13.5782	11.993	14.2438	15.5507	16.4334	14.7937	15.0362	13.4007	15.0145	0.0774899	-0.201465	0.836585
142	Mbp(109-154)omega-N-methyl-L-arginine	5076.67	33.472	34.239	P02688-3	Mbp	Myelin basic protein (MBP)	195	0.235897						P02688-3_5076.695705	5076.7	33.5846	P02688-3 (109-154) omega-N-methyl-L-arginine@1 RESID:69@22	1.18e-06	13.8727	12.4195	14.7987	15.7576	16.2949	14.742	15.7393	13.12	16.2042	0.123205	-0.322696	0.752999
143	Cend1(1-49)	5086.65	14.002	15.808	B7X6I3	Cend1 C38 rCG_48003	C38 protein (RCG48003, isoform CRA_a)	149	0.328859						B7X6I3_5086.672	5086.67	15.269	B7X6I3 (1-49)	2.84e-09	12.9654	12.9801	12.5494	12.9062	12.9734	14.7211	12.3304	15.9339	12.4271	0.597779	-0.978204	0.252476
144	Npm1(150-192)	5112.08	22.035	23.658	P13084-1	Npm1	Nucleophosmin (NPM) (Nucleolar phosphoprotein B23) (Nucleolar protein NO38) (Numatrin)	292	0.14726						P13084-1_5112.102095	5112.1	23.4409	P13084-1 (150-192)	2.65e-34	13.2118	13.2795	13.2514	12.8334	11.9812	14.2323	16.4004	17.2137	15.9083	2.75069	-3.02722	0.00177545
145	Rpl14(166-219)	5113.84	10.697	11.721	B5DEM5	Rpl14 rCG_25732	60S ribosomal protein L14	219	0.246575	Rpl14_1	5113.84	11.1692	B5DEM5 (166-219)	2.16e-11	B5DEM5_5114.865225	5114.87	11.0839	B5DEM5 (166-219)	1.42e-15	16.7987	16.208	15.7393	15.3718	13.1147	15.3408	16.1457	11.7701	14.183	0.448298	1.08658	0.356207
149	Tppp(171-218)	5167.56	19.344	20.315	D3ZQL7	Tppp	Tubulin polymerization-promoting protein (TPPP) (EC 3.6.5.-) (25 kDa brain-specific protein) (TPPP/p25) (p25-alpha)	218	0.220183	Tppp_9	5167.56	19.5393	D3ZQL7 (171-218)	2.47e-09	A0A0G2K2D6_5168.581545	5168.58	19.4557	A0A0G2K2D6 (188-235)	2.92e-15	14.6154	15.9725	13.84	16.7987	15.6297	13.8528	13.3447	15.1196	14.3373	0.932342	1.20765	0.116858
151	Nucks1(2-46) [Acetyl]	5191.52	17.672	19.246	Q9EPJ0	Nucks1 Nucks	Nuclear ubiquitous casein and cyclin-dependent kinase substrate 1	243	0.185185	Nucks1_2	5191.52	18.1265	Q9EPJ0 (2-46) [Acetyl]	3.01e-10	Q9EPJ0_5191.541895	5191.54	18.7831	Q9EPJ0 (2-46)	1.91e-26	13.6357	12.8455	14.7153	13.7099	14.2704	14.829	13.2407	12.9047	12.7994	0.303342	0.391933	0.497345
153	Basp1(165-219)	5223.55	24.105	25.015	A0A0G2K1L8	Basp1		219	0.251142		5223.56	25.326	A0A0G2K1L8 (165-219)	1.34e-22	A0A0G2K1L8_5223.569405	5223.57	25.2733	A0A0G2K1L8 (165-219)	1.12e-41	4		15.2213	12.9494	13.3314	15.977	12.3555	13.5829	16.2156	0.960561	-2.10967	0.109506
155	Gap43(41-90)	5295.64	12.639	14.979	P07936	Gap43	Neuromodulin (Axonal membrane protein GAP-43) (Growth-associated protein 43) (Protein F1)	226	0.221239						P07936_5295.660605	5295.66	13.524	P07936 (41-90)	2.02e-21	13.3444	14.1999	13.2119	13.2629	11.5243	13.6172	14.6607	16.0992	15.3954	1.515	-1.83444	0.0305489
156	Sncb(1-50) [Acetyl]	5298.74	64.296	65.246	Q63754	Sncb	Beta-synuclein (Phosphoneuroprotein 14) (PNP 14)	137	0.364964	Sncb_0	5298.74	64.6332	Q63754 (1-50) [Acetyl]	3.74e-19	A0A0G2JSQ1_5298.75526	5298.76	64.5861	A0A0G2JSQ1 (1-50)	2.64e-55	17.9937	16.1277	14.7634	15.9293	14.5981	13.524	12.3674	13.508	12.2398	2.24599	2.9726	0.00567564
157	LOC689574_1(1-44) [201.1824]	5309.82	74.707	77.559	M0R474	LOC689574_1	LOC689574_1	58	0.758621	LOC689574_1	5309.83	77.1273	M0R474 (1-44) [201.1824]	4.04e-12						16.7987	15.9431	15.0915	13.3399	13.0557	15.2753	14.1572	16.5731	12.1509	0.0969994	0.306607	0.799835
158	Hdgf(189-237)	5326.37	32.468	33.542	Q8VHK7	Hdgf	Hepatoma-derived growth factor (HDGF)	237	0.206751	Hdgf_1	5326.38	33.8177	Q8VHK7 (189-237)	8.04e-09	Q8VHK7_5326.396675	5326.4	33.7641	Q8VHK7 (189-237)	1.11e-13	14.1115	12.62	16.0102	15.1838	14.8188	15.5657	15.1437	16.1216	15.2985	0.725463	-0.983528	0.188164
159	Bcas1(298-347)	5359.95	33.475	34.742	A0A0G2K079	Bcas1 rCG_32172	Breast carcinoma amplified sequence 1 (Breast carcinoma-amplified sequence 1 homolog)	634	0.0788644						A0A0G2K079_5359.962585	5359.96	34.7704	A0A0G2K079 (298-347)	2.73e-07	12.9943	14.5922	15.9643	14.2288	12.889	14.6565	16.5234	15.2213	16.4004	1.1127	-1.56666	0.077144
163	Cck(46-94)	5433.98	47.198	49.049	P01355	Cck	Cholecystokinin (CCK) [Cleaved into: Cholecystokinin-39 (CCK39);Cholecystokinin-33 (CCK33);Cholecystokinin-22 (CCK22);Cholecystokinin-12 (CCK12);Cholecystokinin-8 (CCK8)]	115	0.426087	Cck_0	5433.99	47.6108	P01355 (46-94)	1.62e-07	P01355_5434.995955	5435	47.529	P01355 (46-94)	9.5e-25	20.002	12.9053	20.2989	20.6971	13.1041	19.5204	13.0208	14.9202	12.9697	0.420492	2.29371	0.379759
166	Cox8a(23-69) [183.2435]	5459.86	85.651	86.821	P80433	Cox8a Cox8 Cox8l	Cytochrome c oxidase subunit 8A, mitochondrial (Cytochrome c oxidase polypeptide VIII-liver) (Cytochrome c oxidase subunit 8-2)	69	0.681159	Cox8a_11	5459.86	86.1293	P80433 (23-69) [183.2435]	8.74e-10						15.6154	18.3145	17.3495	16.3632	13.1883	14.4779	16.9658	15.2949	14.1561	0.363653	0.942521	0.43286
167	Cox7c(17-63) [-1.8260]	5479.86	75.679	77.256	P80432	Cox7c Cox7c1	Cytochrome c oxidase subunit 7C, mitochondrial (Cytochrome c oxidase polypeptide VIIIA) (Cytochrome c oxidase polypeptide VIIc)	63	0.746032	Cox7c_0	5479.88	75.0893	P80432 (17-63) [-1.8260]	3.56e-17						13.4893	13.2183	13.2963	13.9395	12.0207	13.552	13.0382	13.2113	14.1437	0.294809	-0.293483	0.507214
168	Cox7c(17-63)	5481.86	73.883	76.112	P80432	Cox7c Cox7c1	Cytochrome c oxidase subunit 7C, mitochondrial (Cytochrome c oxidase polypeptide VIIIA) (Cytochrome c oxidase polypeptide VIIc)	63	0.746032	Cox7c_16	5481.86	74.2455	P80432 (17-63)	2.84e-31	P80432_5481.867415	5481.87	74.3125	P80432 (17-63)	1.33e-72	23.8385	24.1095	21.4676	20.8269	19.6276	22.5961	20.9098	22.4775	21.7955	0.0094923	0.0292848	0.97838
169	Cox7c(17-63) [Plus1Oxy]	5497.85	72.679	74.008	P80432	Cox7c Cox7c1	Cytochrome c oxidase subunit 7C, mitochondrial (Cytochrome c oxidase polypeptide VIIIA) (Cytochrome c oxidase polypeptide VIIc)	63	0.746032	Cox7c_14	5497.84	72.9158	P80432 (17-63) [Plus1Oxy]	1.7e-25						13.3686	19.1457	18.4129	19.0769	17.0847	15.4031	16.5003	18.2042	16.7987	0.209375	0.691185	0.617483
171	Cox7c(17-63) [Plus2Oxy]	5513.84	67.763	68.99	P80432	Cox7c Cox7c1	Cytochrome c oxidase subunit 7C, mitochondrial (Cytochrome c oxidase polypeptide VIIIA) (Cytochrome c oxidase polypeptide VIIc)	63	0.746032	Cox7c_2	5513.83	67.9782	P80432 (17-63) [Plus2Oxy]	2.92e-21						19.6697	13.1439	21.1581	20.9243	19.606	21.3266	20.8191	21.8614	20.6186	0.651088	-2.25602	0.223312
172	Cox7c(17-63) [Plus2Oxy]	5513.85	71.919	74.067	P80432	Cox7c Cox7c1	Cytochrome c oxidase subunit 7C, mitochondrial (Cytochrome c oxidase polypeptide VIIIA) (Cytochrome c oxidase polypeptide VIIc)	63	0.746032	Cox7c_11	5513.86	72.69	P80432 (17-63) [Plus2Oxy]	1.31e-23						17.9373	18.3321	13.9203	13.2427	14.2995	12.6373	13.0444	16.3853	13.6862	0.528903	1.60809	0.295867
173	Epb41l2(2-55)	5523.6	24.357	25.302	A0A0G2K162	Epb41l2	Erythrocyte membrane protein band 4.1-like 2	1045	0.0516746						A0A0G2K162_5523.624765	5523.62	24.4944	A0A0G2K162 (2-55)	5.44e-11	13.9658	13.6551	13.5142	15.2175	15.8942	14.3636	15.0743	15.6068	15.5265	0.557037	-0.693449	0.277309
174	Cox7c(17-63)	5523.86	75.622	77.892	P80432	Cox7c Cox7c1	Cytochrome c oxidase subunit 7C, mitochondrial (Cytochrome c oxidase polypeptide VIIIA) (Cytochrome c oxidase polypeptide VIIc)	63	0.746032						P80432_5523.87798	5523.88	76.6413	P80432 (17-63)	1.02e-11	15.448	16.9316	14.6439	14.6551	13.0102	12.4827	16.3769	17.7005	14.2411	0.0763352	-0.262547	0.838812
175	Cox7c(17-63) [43.1608]	5524.86	75.612	77.892	P80432	Cox7c Cox7c1	Cytochrome c oxidase subunit 7C, mitochondrial (Cytochrome c oxidase polypeptide VIIIA) (Cytochrome c oxidase polypeptide VIIc)	63	0.746032	Cox7c_24	5524.86	77.9653	P80432 (17-63) [43.1608]	2.46e-06						15.5173	16.8846	14.7099	14.8138	13.0067	13.6428	16.6662	17.68	13.443	0.118135	-0.37155	0.761843
176	Cox7c(17-63) [Plus1Oxy] & [Plus2Oxy]	5529.83	73.813	76.464	P80432	Cox7c Cox7c1	Cytochrome c oxidase subunit 7C, mitochondrial (Cytochrome c oxidase polypeptide VIIIA) (Cytochrome c oxidase polypeptide VIIc)	63	0.746032	Cox7c_31	5529.82	75.8615	P80432 (17-63) [Plus1Oxy] & [Plus2Oxy]	9.78e-09						11.6751	14.034	16.2175	13.3033	13.1715	13.8879	14.768	16.8846	15.0909	0.732235	-1.4776	0.185253
177	Cox7c(17-63) [47.9709]	5529.84	67.904	69.545	P80432	Cox7c Cox7c1	Cytochrome c oxidase subunit 7C, mitochondrial (Cytochrome c oxidase polypeptide VIIIA) (Cytochrome c oxidase polypeptide VIIc)	63	0.746032	Cox7c_4	5529.86	68.3185	P80432 (17-63) [47.9709]	2.32e-14						18.624	21.2535	18.9516	18.6453	16.9658	19.7828	17.5356	18.8876	18.9171	0.042744	0.107257	0.906267
178	Cox7c(17-63) [Plus2Oxy] & [Plus1Oxy]	5529.85	70.425	71.785	P80432	Cox7c Cox7c1	Cytochrome c oxidase subunit 7C, mitochondrial (Cytochrome c oxidase polypeptide VIIIA) (Cytochrome c oxidase polypeptide VIIc)	63	0.746032	Cox7c_8	5529.85	70.8183	P80432 (17-63) [Plus2Oxy] & [Plus1Oxy]	9.67e-21						18.8906	18.6024	16.6382	13.7673	10.9995	14.1938	14.9617	14.2563	12.4463	0.469538	1.81507	0.339205
180	Atp1a3(2-48) [Acetyl]	5536.75	28.857	30.401	P06687	Atp1a3	Sodium/potassium-transporting ATPase subunit alpha-3 (Na(+)/K(+) ATPase alpha-3 subunit) (EC 7.2.2.13) (Na(+)/K(+) ATPase alpha(III) subunit) (Sodium pump subunit alpha-3)	1013	0.0463968	Atp1a3_1	5536.75	29.7735	P06687 (2-48) [Acetyl]	5.85e-10	P06687_5536.771165	5536.77	29.7382	P06687 (2-48)	9.86e-13	14.7207	14.726	13.6507	13.3091	13.3843	14.1594	13.9112	14.5817	13.7444	0.136132	-0.141013	0.730916
181	Cox7c(17-63) [63.9680]	5545.83	65.491	66.861	P80432	Cox7c Cox7c1	Cytochrome c oxidase subunit 7C, mitochondrial (Cytochrome c oxidase polypeptide VIIIA) (Cytochrome c oxidase polypeptide VIIc)	63	0.746032	Cox7c_1	5545.85	66.1783	P80432 (17-63) [63.9680]	6.01e-21						20.1206	20.5261	20.0156	18.0638	18.6835	22.1976	19.1605	20.2989	20.7223	0.720588	-1.11293	0.190288
182	Cox7c(17-63) [+71.98]	5553.84	76.665	78.275	P80432	Cox7c Cox7c1	Cytochrome c oxidase subunit 7C, mitochondrial (Cytochrome c oxidase polypeptide VIIIA) (Cytochrome c oxidase polypeptide VIIc)	63	0.746032	Cox7c_26	5553.85	77.5975	P80432 (17-63) [Carbamyl] & [Dimethyl]	3.06e-09						14.4334	16.4153	16.4544	13.9609	13.2298	14.2959	12.808	13.5632	13.3077	0.923446	1.40509	0.119276
183	Tle7(241-287)	5561.8	40.803	42.709	F1LTK8	Tle7	TLE family member 7	429	0.109557						F1LTK8_5561.784545	5561.78	40.8441	F1LTK8 (241-287)	2.41e-05	15.4153	13.9075	14.1906	16.2823	18.1407	12.7217	18.1155	13.8389	12.2563	0.414562	1.35418	0.38498
184	Dpysl2(518-570)	5590.94	29.969	31.974	P47942	Dpysl2	Dihydropyrimidinase-related protein 2 (DRP-2) (Collapsin response mediator protein 2) (CRMP-2) (Turned on after division 64 kDa protein) (TOAD-64)	572	0.0926573	Dpysl2_0	5590.94	31.4083	P47942 (518-570)	1.09e-05	P47942_5590.958065	5590.96	31.3785	P47942 (518-570)	4.73e-16	12.6612	13.3163	14.3895	13.1765	13.7006	13.9637	14.4282	17.2512	14.9153	1.29113	-1.69078	0.0511523
185	Tppp(182-233)	5628.77	22.159	23.267	A0A0G2K2D6	Tppp	Tubulin polymerization-promoting protein (TPPP) (EC 3.6.5.-) (25 kDa brain-specific protein) (TPPP/p25) (p25-alpha)	218	0.238532						A0A0G2K2D6_5628.798475	5628.8	22.1552	A0A0G2K2D6 (182-233)	1.5e-08	16.1074	16.2456	15.2099	17.0102	15.7419	15.6309	14.3625	14.6662	12.4716	1.48289	1.7802	0.0328931
186	Atp5f1e(2-51)	5632.06	55.786	57.597	P29418	Atp5f1e Atp5e	ATP synthase subunit epsilon, mitochondrial (ATPase subunit epsilon) (ATP synthase F1 subunit epsilon)	51	0.980392	Atp5f1e_4	5632.05	55.9535	P29418 (2-51)	6.1e-25	P29418_5632.071475	5632.07	56.8778	P29418 (2-51)	1.89e-64	24.824	24.5869	23.9225	23.48	22.9388	24.8764	24.4298	24.632	23.7594	0.489651	-0.473976	0.323854
187	Atp5f1e(2-51) [Plus2Oxy]	5664.05	44.521	45.285	P29418	Atp5f1e Atp5e	ATP synthase subunit epsilon, mitochondrial (ATPase subunit epsilon) (ATP synthase F1 subunit epsilon)	51	0.980392	Atp5f1e_1	5664.04	45.7948	P29418 (2-51) [Plus2Oxy]	2.45e-16						20.2877	20.4067	20.0691	19.8128	20.0156	21.9985	20.9742	21.2066	21.0559	2.80758	-1.19042	0.00155749
188	Atp5f1e(2-51) [Acetyl]	5674.06	64.445	66.395	P29418	Atp5f1e Atp5e	ATP synthase subunit epsilon, mitochondrial (ATPase subunit epsilon) (ATP synthase F1 subunit epsilon)	51	0.980392	Atp5f1e_7	5674.05	64.5492	P29418 (2-51) [Acetyl]	4.32e-11	P29418_5674.08204	5674.08	64.4905	P29418 (2-51)	9.11e-20	16.624	16.2251	11.7183	12.7846	13.1229	19.4991	12.9946	15.6068	15.9385	0.560621	-1.91476	0.275029
189	Atp5f1e(2-51) [47.9615]	5680.04	45.733	46.402	P29418	Atp5f1e Atp5e	ATP synthase subunit epsilon, mitochondrial (ATPase subunit epsilon) (ATP synthase F1 subunit epsilon)	51	0.980392	Atp5f1e_12	5680.04	46.0618	P29418 (2-51) [47.9615]	1.02e-15						18.4736	18.3495	18.1655	17.805	18.5165	20.3857	18.0951	17.9714	19.2627	0.620963	-0.666721	0.239352
190	Hmgn2(30-85)	5698.04	10.64	11.468	P18437	Hmgn2 Hmg-17 Hmg17	Non-histone chromosomal protein HMG-17 (High mobility group nucleosome-binding domain-containing protein 2)	90	0.622222						P18437_5698.055295	5698.06	10.9839	P18437 (30-85)	2.28e-12	13.9748	14.4186	14.2363	13.9106	14.8238	14.7628	15.2949	14.6096	14.392	1.03552	-0.492021	0.0921462
191	Tppp(166-218)	5700.81	19.942	20.658	D3ZQL7	Tppp	Tubulin polymerization-promoting protein (TPPP) (EC 3.6.5.-) (25 kDa brain-specific protein) (TPPP/p25) (p25-alpha)	218	0.243119	Tppp_3	5700.81	20.5382	D3ZQL7 (166-218)	1.83e-06	A0A0G2K2D6_5700.830835	5700.83	20.5146	A0A0G2K2D6 (183-235)	2.79e-11	15.641	15.7602	15.3269	16.4592	16.008	16.0276	16.4269	17.92	17.0211	1.32453	-1.0098	0.0473661
192	Chgb(383-432)	5704.61	15.577	16.68	O35314	Chgb	Secretogranin-1 (Chromogranin-B) (CgB) (Glucagonoma peptide) (Secretogranin-I) (SgI) [Cleaved into: PE-11;CCB peptide short form;CCB peptide long form]	675	0.0740741						O35314_5704.637135	5704.64	16.9472	O35314 (383-432)	1.64e-06	12.0464	13.7322	14.9627	14.9533	13.6096	16.4104	16.8727	17.1556	16.2363	2.50505	-2.8079	0.0031257
193	Dpysl2(518-572)	5761.04	33.236	34.614	P47942	Dpysl2	Dihydropyrimidinase-related protein 2 (DRP-2) (Collapsin response mediator protein 2) (CRMP-2) (Turned on after division 64 kDa protein) (TOAD-64)	572	0.0961538	Dpysl2_3	5761.04	34.541	P47942 (518-572)	6.4e-09	P47942_5761.063585	5761.06	34.5096	P47942 (518-572)	2.24e-23	13.1226	14.412	13.5996	13.8645	12.2313	14.2213	16.4285	17.7731	16.2586	2.03031	-2.72438	0.00932578
194	Nucks1(2-51) [Acetyl]	5775.87	15.413	17.029	Q9EPJ0	Nucks1 Nucks	Nuclear ubiquitous casein and cyclin-dependent kinase substrate 1	243	0.205761	Nucks1_0	5775.87	16.5162	Q9EPJ0 (2-51) [Acetyl]	2.22e-07	Q9EPJ0_5775.892565	5775.89	16.4527	Q9EPJ0 (2-51)	1.11e-17	14.8435	13.2243	15.959	14.8775	12.6089	13.9411	12.9821	14.6748	13.6216	0.274734	0.497721	0.53121
195	Tppp(165-218)	5813.89	20.707	22.998	D3ZQL7	Tppp	Tubulin polymerization-promoting protein (TPPP) (EC 3.6.5.-) (25 kDa brain-specific protein) (TPPP/p25) (p25-alpha)	218	0.247706	Tppp_5	5813.9	20.9483	D3ZQL7 (165-218)	4.02e-18	A0A0G2K2D6_5813.914895	5813.91	20.6675	A0A0G2K2D6 (182-235)	4.31e-41	18.786	19.1181	18.8817	20.0292	19.3255	18.6417	17.9992	19.4232	18.4893	0.834994	0.589717	0.14622
196	Hmgn2(30-87)	5826.1	10.772	11.613	P18437	Hmgn2 Hmg-17 Hmg17	Non-histone chromosomal protein HMG-17 (High mobility group nucleosome-binding domain-containing protein 2)	90	0.644444						P18437_5826.113865	5826.11	11.1306	P18437 (30-87)	1.2e-14	14.3233	14.4956	14.5507	14.7936	15.1437	14.1033	15.2877	13.6662	14.392	0.387162	0.299081	0.410051
197	Tmem255a(75-128)	5836.11	63.75	65.679	A0A0G2JXW6	Tmem255a	Transmembrane protein 255A	326	0.165644						A0A0G2JXW6_5836.096825	5836.1	63.764	A0A0G2JXW6 (75-128)	3.14e-05	17.6937	17.7073	17.5049	16.5908	13.975	14.9345	14.5099	14.8727	13.3935	1.46507	2.2667	0.0342714
199	Atp5mpl(1-50)	5875.21	72.765	74.982	D3Z9R8	Atp5mpl	ATP synthase subunit ATP5MPL, mitochondrial (6.8 kDa mitochondrial proteolipid protein) (MLQ) (ATP synthase membrane subunit 6.8PL)	60	0.833333	Atp5mj_3	5875.2	73.5622	D3Z9R8 (1-50)	5.11e-19	D3Z9R8_5875.227455	5875.23	73.3429	D3Z9R8 (1-50)	1.05e-36	18.724	18.714	13.6604	15.997	13.477	14.3577	13.5925	13.7313	12.035	1.03577	2.68536	0.0920944
200	Ndufc1(29-76) [Phosph] & [Dimethyl]	5881.05	73.234	76.217	D3ZS75	Ndufc1 rCG_49984	NADH dehydrogenase [ubiquinone] 1 subunit C1, mitochondrial (Complex I-KFYI) (NADH-ubiquinone oxidoreductase KFYI subunit)	76	0.631579	Ndufc1_9	5881.05	74.4172	D3ZS75 (29-76) [Phosph] & [Dimethyl]	1.15e-11						19.2113	17.9714	17.3408	17.4576	14.2061	16.0617	16.8361	16.4236	16.5158	0.357621	0.778162	0.438914
201	Ndufc1(28-76)	5900.09	70.905	73.379	D3ZS75	Ndufc1 rCG_49984	NADH dehydrogenase [ubiquinone] 1 subunit C1, mitochondrial (Complex I-KFYI) (NADH-ubiquinone oxidoreductase KFYI subunit)	76	0.644737	Ndufc1_5	5900.09	71.3383	D3ZS75 (28-76)	7.42e-29	D3ZS75_5900.114005	5900.11	70.8904	D3ZS75 (28-76)	1.06e-65	21.9171	21.4626	20.1457	20.5356	18.7406	19.0559	20.5915	21.6409	20.4273	0.0598256	0.131444	0.871313
202	Ndufc1(28-76) [Plus1Oxy]	5916.09	69.478	71.876	D3ZS75	Ndufc1 rCG_49984	NADH dehydrogenase [ubiquinone] 1 subunit C1, mitochondrial (Complex I-KFYI) (NADH-ubiquinone oxidoreductase KFYI subunit)	76	0.644737	Ndufc1_4	5916.09	69.9105	D3ZS75 (28-76) [Plus1Oxy]	2.9e-18						19.9127	19.8469	19.0925	19.6988	17.9601	19.7955	17.8484	20.0691	18.9909	0.0756838	0.126221	0.840071
203	Slc25a4(2-56) [Acetyl] & [Acetyl]	5917.3	74.883	76.094	Q05962	Slc25a4 Aac1 Ant1	ADP/ATP translocase 1 (ADP,ATP carrier protein 1) (Adenine nucleotide translocator 1) (ANT 1) (Solute carrier family 25 member 4)	298	0.184564	Slc25a4_3	5917.3	74.5263	Q05962 (2-56) [Acetyl] & [Acetyl]	6.82e-21						18.9229	17.5878	14.3452	12.7835	14.1899	14.2199	17.1457	14.8788	13.8476	0.142343	0.542857	0.720539
206	Sncb(84-134)	5923.66	53.356	54.273	A0A0G2JSQ1	Sncb rCG_24091	Beta-synuclein	134	0.380597						A0A0G2JSQ1_5923.672005	5923.67	53.5452	A0A0G2JSQ1 (84-134)	7.72e-08	13.2927	14.8468	20.1704	12.7296	13.482	15.7049	12.5621	20.4273	19.8876	0.454013	-2.24116	0.35155
207	Cox7c(14-63) [39.0479]	5932	73.592	75.757	P80432	Cox7c Cox7c1	Cytochrome c oxidase subunit 7C, mitochondrial (Cytochrome c oxidase polypeptide VIIIA) (Cytochrome c oxidase polypeptide VIIc)	63	0.793651	Cox7c_21 & Cox7c_38	5932.01104 & 5931.99558	74.43433333 & 74.10383333	P80432 (14-63) [39.0479] & P80432 (14-63) [39.0324]	1.57e-10 & 1.59e-07						19.6558	22.3884	18.2741	20.2302	12.5421	13.1927	13.6249	14.3262	11.8346	1.56216	5.3735	0.0274053
208	Ndufc1(28-76) [Plus2Oxy]	5932.09	65.212	66.433	D3ZS75	Ndufc1 rCG_49984	NADH dehydrogenase [ubiquinone] 1 subunit C1, mitochondrial (Complex I-KFYI) (NADH-ubiquinone oxidoreductase KFYI subunit)	76	0.644737	Ndufc1_2	5932.08	65.6205	D3ZS75 (28-76) [Plus2Oxy]	8.9e-16						17.4576	17.1357	13.0359	13.0477	10.039	13.7682	13.3658	13.5199	12.7739	0.19527	0.786233	0.637866
209	Hmgn2(31-89)	5940.12	10.772	11.652	P18437	Hmgn2 Hmg-17 Hmg17	Non-histone chromosomal protein HMG-17 (High mobility group nucleosome-binding domain-containing protein 2)	90	0.655556				P18437 (31-89)	1.29e-07	P18437_5941.140805	5941.14	11.0328	P18437 (31-89)	3.34e-15	16.6937	17.1655	17.0743	17.8906	18.6558	18.3836	18.3145	18.1946	18.2372	1.05515	-0.78653	0.0880749
211	Gap43(171-226)	5945.67	22.244	23.116	P07936	Gap43	Neuromodulin (Axonal membrane protein GAP-43) (Growth-associated protein 43) (Protein F1)	226	0.247788	Gap43_21	5945.67	22.4377	P07936 (171-226)	1.06e-05						12.6086	13.9321	12.4725	12.9181	11.0483	16.4004	17.2419	17.7796	17.9083	3.97696	-4.73663	0.000105447
212	Nptxr(111-164)	5959.15	58.228	59.711	F1LSY2	Nptxr	Neuronal pentraxin receptor	482	0.112033						F1LSY2_5959.152125	5959.15	58.8402	F1LSY2 (111-164)	3.5e-20	17.2787	16.3286	13.3471	13.4124	13.1312	15.5779	15.2239	14.2013	12.6358	0.0927051	0.289842	0.807783
213	A0A0G2K0D5(166-219)	5964.07	65.448	67.56	A0A0G2K0D5	A0A0G2K0D5	#N/A	837	0.0645161	837					A0A0G2K0D5_5964.059815	5964.06	65.8348	A0A0G2K0D5 (166-219)	1.81e-05		18.4576	18.1704	15.6096	13.4872	12.1768	13.3155	13.5694	15.4608	0.562285	1.77703	0.273977
214	Tppp(164-218)	5969.99	20.315	22.289	D3ZQL7	Tppp	Tubulin polymerization-promoting protein (TPPP) (EC 3.6.5.-) (25 kDa brain-specific protein) (TPPP/p25) (p25-alpha)	218	0.252294	Tppp_4	5969.99	21.5915	D3ZQL7 (164-218)	5.23e-17	A0A0G2K2D6_5970.016005	5970.02	21.5383	A0A0G2K2D6 (181-235)	1.3e-34	16.6096	17.392	15.9036	16.5775	16.734	17.6869	18.7273	20.0691	19.1155	2.51632	-2.25634	0.00304564
215	Cox7c(17-63)[+510.30]	5992.16	74.745	76.194	P80432	Cox7c Cox7c1	Cytochrome c oxidase subunit 7C, mitochondrial (Cytochrome c oxidase polypeptide VIIIA) (Cytochrome c oxidase polypeptide VIIc)	63	0.809524	Cox7c_20	5992.16	75.2313	P80432 (13-63)	3.99e-09	P80432_5992.206455	5992.21	75.4142	P80432 (13-63)	5.32e-10	17.0426	16.786	13.4273	13.5352	14.9748	17.2512	16.68	18.9854	17.2419	1.34991	-2.38647	0.0446774
216	LOC100360316(30-89)& P18437 (30-89	6011.16	10.87	11.709	Q4KLJ0	LOC100360316 Hmgn2 LOC102549131 rCG_30810	High mobility group nucleosomal binding domain 2 (High mobility group nucleosomal binding domain 2, isoform CRA_a) (Hypothetical protein LOC100360316) (Non-histone chromosomal protein HMG-17)	90	0.666667				Q4KLJ0 (30-89) & P18437 (30-89)	1.39e-07 & 1.26e-10	P18437_6012.177915	6012.18	10.9988	P18437 (30-89)	3.86e-22	19.4395	19.6645	20.2302	20.5356	21.0821	21.5451	20.9316	20.9316	20.9388	1.37285	-0.896356	0.0423786
218	Nucks1(2-53)	6018.01	14.77	16.335	Q9EPJ0	Nucks1 Nucks	Nuclear ubiquitous casein and cyclin-dependent kinase substrate 1	243	0.213992						Q9EPJ0_6018.030455	6018.03	15.6475	Q9EPJ0 (2-53)	2.91e-11	13.3495	12.8875	14.4252	12.2228	13.2856	13.9247	13.7827	13.506	11.9548	0.0353231	-0.0579329	0.921885
219	Tomm7(2-55)	6042.31	81.941	83.499	D3ZMR1	Tomm7	Mitochondrial import receptor subunit TOM7 homolog (Translocase of outer membrane 7 kDa subunit homolog)	55	0.981818						D3ZMR1_6042.322505	6042.32	82.7482	D3ZMR1 (2-55)	7.12e-05	10.3106	11.2288	13.8822	14.9273	14.0251	13.2231	11.4384	11.9837	11.6841	0.317005	0.792479	0.481942
220	Hmgn2(31-90)	6068.21	10.606	11.565	P18437	Hmgn2 Hmg-17 Hmg17	Non-histone chromosomal protein HMG-17 (High mobility group nucleosome-binding domain-containing protein 2)	90	0.666667	Hmgn2_10	6068.22	11.0977	P18437 (31-90)	4.12e-08	P18437_6069.235765	6069.24	10.8993	P18437 (31-90)	1.19e-12	15.3408	16.1257	15.6354	15.6068	16.1694	14.0014	17.0638	16.8846	17.1457	0.305886	-0.4983	0.49444
222	Mbp(2-57) [Acetyl] & [-145.0540]	6071.1	35.848	37.275	P02688-4	Mbp	Myelin basic protein (MBP)	195	0.287179	Mbp_40	6071.11	36.4548	P02688-4 (2-57) [Acetyl] & [-145.0540]	4.86e-08	P02688-1_6072.112615	6072.11	37.3226	P02688-1 (2-55)	2.97e-11	11.9028	12.6551	13.3485	15.4383	15.3163	14.1331	15.5001	12.7833	12.7348	0.0192063	-0.0556504	0.956739
224	Tomm5(1-51) [Acetyl]	6075.35	78.462	79.441	A0A1B0GWY3	Tomm5	Translocase of outer mitochondrial membrane 5	89	0.573034	Tomm5_4	6075.34	78.4557	A0A1B0GWY3 (1-51) [Acetyl]	7.09e-17						18.3709	19.3941	18.1206	17.4576	15.5864	20.1704	17.8727	19.1704	16.5746	0.278512	-0.661058	0.526609
227	LOC100360316(30-90)- P18437 (30-90	6139.25	10.772	11.63	Q4KLJ0	LOC100360316 Hmgn2 LOC102549131 rCG_30810	High mobility group nucleosomal binding domain 2 (High mobility group nucleosomal binding domain 2, isoform CRA_a) (Hypothetical protein LOC100360316) (Non-histone chromosomal protein HMG-17)	90	0.677778	LOC100360316_1 + Hmgn2_1	6139.25163 + 6139.25221	11.08766667 + 11.17466667	Q4KLJ0 (30-90) + P18437 (30-90)	6.87e-16 + 3.62e-20	P18437_6140.272875	6140.27	11.2903	P18437 (30-90)	2.2e-30	18.6835	19.3056	19.7651	19.3034	19.5146	20.1704	20.6971	20.4676	20.9601	2.81397	-1.25937	0.00153471
229	Gap43(168-226)	6158.78	22.904	24.704	P07936	Gap43	Neuromodulin (Axonal membrane protein GAP-43) (Growth-associated protein 43) (Protein F1)	226	0.261062	Gap43_6	6158.78	24.2115	P07936 (168-226)	2.1e-07	P07936_6159.802315	6159.8	24.1354	P07936 (168-226)	9.85e-07	12.6042	12.9209	13.5498	13.0137	14.0641	17.1946	18.3189	18.977	18.3495	5.04029	-4.97947	9.114e-06
231	Snap25(2-54)	6161.92	76.112	77.079	P60881-1	Snap25 Snap	Synaptosomal-associated protein 25 (SNAP-25) (Super protein) (SUP) (Synaptosomal-associated 25 kDa protein)	206	0.257282						P60881-1_6161.936135	6161.94	76.465	P60881-1 (2-54)	1.25e-08	15.2326	14.3443	12.4575	14.1033	11.8994	13.023	14.6382	14.4186	16.2061	0.491358	-0.964078	0.322583
232	Hmgn2(28-89)	6211.27	10.481	12.031	P18437	Hmgn2 Hmg-17 Hmg17	Non-histone chromosomal protein HMG-17 (High mobility group nucleosome-binding domain-containing protein 2)	90	0.688889	Hmgn2_5	6211.28	11.3548	P18437 (28-89)	0.000122376	P18437_6212.294005	6212.29	11.3052	P18437 (28-89)	9.75e-10	13.0868	13.9293	15.3092	16.3478	17.2512	14.6462	14.8679	14.8386	14.5142	0.217459	0.46811	0.606095
234	Mbp(2-57) [Acetyl] & [-1.0019]	6215.16	35.831	36.844	P02688-4	Mbp	Myelin basic protein (MBP)	195	0.287179	Mbp_30	6215.16	36.3102	P02688-4 (2-57) [Acetyl] & [-1.0019]	1.02e-08	B0BN27_6215.146515	6215.15	36.2571	B0BN27 (277-332)	7.14e-05	17.1155	16.92	18.7207	18.8727	19.8034	17.8545	18.5394	16.2344	19.661	0.0882116	0.214101	0.816185
235	Cox14(2-57)	6226.17	69.406	71.248	Q5XFV8	Cox14	Cytochrome c oxidase assembly protein COX14	57	0.982456	Cox14_4	6226.18	69.2602	Q5XFV8 (2-57)	9.73e-14	Q5XFV8_6226.191765	6226.19	69.2145	Q5XFV8 (2-57)	1.95e-33	18.1457	17.5731	18.4293	13.9438	11.0577	16.4087	16.9992	13.5129	16.5234	0.00590561	-0.0311458	0.986494
236	Cops9(1-57) [Acetyl]	6234.73	76.35	77.798	B5DFN0	Cops9 Myeov2 rCG_55620	COP9 signalosome complex subunit 9	57	1	Cops9_1	6234.77	76.9615	B5DFN0 (1-57) [Acetyl]	3.76e-09	B5DFN0_6234.74954	6234.75	76.9056	B5DFN0 (1-57)	9.91e-15	13.1247	16.624	17.9431	13.0261	15.4862	14.2944	17.8545	17.7273	17.5507	0.579545	-1.61595	0.263302
237	Cox14(2-57) [Plus1Oxy]	6242.17	67.744	68.898	Q5XFV8	Cox14	Cytochrome c oxidase assembly protein COX14	57	0.982456	Cox14_0	6242.18	67.93	Q5XFV8 (2-57) [Plus1Oxy]	6.09e-10						15.7099	15.4704	16.2949	14.9882	14.6551	15.707	14.6269	14.1272	13.5726	0.929479	0.915277	0.117631
238	Tppp(178-235)	6257.14	21.089	22.52	A0A0G2K2D6	Tppp	Tubulin polymerization-promoting protein (TPPP) (EC 3.6.5.-) (25 kDa brain-specific protein) (TPPP/p25) (p25-alpha)	218	0.266055						A0A0G2K2D6_6257.164125	6257.16	22.1775	A0A0G2K2D6 (178-235)	4.86e-05	14.5447	14.365	14.4512	15.7961	14.6211	14.373	12.9361	14.7294	11.7888	1.03522	1.2988	0.0922106
239	Cox14(2-57) [Plus2Oxy]	6258.16	68.797	70.222	Q5XFV8	Cox14	Cytochrome c oxidase assembly protein COX14	57	0.982456	Cox14_3	6258.18	69.0235	Q5XFV8 (2-57) [Plus2Oxy]	5.81e-08						16.0659	16.3321	16.4203	15.997	14.2346	13.6044	15.5387	13.5793	12.6689	1.57995	1.96215	0.0263056
240	Atp5mk(2-58)- Q9JJW3 (1-58	6271.29	70.918	72.245	Q9JJW3	Atp5mk Atp5md Dapit Usmg5	ATP synthase membrane subunit K, mitochondrial (ATP synthase membrane subunit DAPIT, mitochondrial) (Diabetes-associated protein in insulin-sensitive tissues) (Up-regulated during skeletal muscle growth protein 5)	58	0.982759	Atp5mk_25 + Atp5mk_0	6271.27457 + 6271.27621	71.09733333 + 71.33333333	Q9JJW3 (2-58) + Q9JJW3 (1-58) [-132.0865]	6.72e-19 + 1.37e-17						22.0756	19.3386	18.9431	16.6523	16.2344	18.9714	19.3516	18.1457	20.9459	0.218733	-0.704857	0.60432
242	Atp5mk(2-58)	6272.33	68.33	70.327	Q9JJW3	Atp5mk Atp5md Dapit Usmg5	ATP synthase membrane subunit K, mitochondrial (ATP synthase membrane subunit DAPIT, mitochondrial) (Diabetes-associated protein in insulin-sensitive tissues) (Up-regulated during skeletal muscle growth protein 5)	58	0.982759	Atp5mk_7	6272.34	68.698	Q9JJW3 (2-58)	1.39e-27	D4A786_6272.332175	6272.33	68.2702	D4A786 (2-58)	2.32e-56	22.0854	21.4375	20.2302	20.0559	19.1679	20.1079	19.2787	20.6714	19.729	0.459864	0.64863	0.346846
243	Gap43(167-226)	6273.81	23.753	25.242	P07936	Gap43	Neuromodulin (Axonal membrane protein GAP-43) (Growth-associated protein 43) (Protein F1)	226	0.265487	Gap43_18	6273.81	24.8453	P07936 (167-226)	2.8e-05	P07936_6274.829255	6274.83	24.0395	P07936 (167-226)	1.05e-06	12.9255	13.0723	14.4483	14.1528	13.8337	14.0495	17.1053	18.1307	17.4496	1.98563	-2.99726	0.0103365
245	Atp5mk(2-58) [Plus1Oxy]	6288.31	63.611	65.085	Q9JJW3	Atp5mk Atp5md Dapit Usmg5	ATP synthase membrane subunit K, mitochondrial (ATP synthase membrane subunit DAPIT, mitochondrial) (Diabetes-associated protein in insulin-sensitive tissues) (Up-regulated during skeletal muscle growth protein 5)	58	0.982759	Atp5mk_1	6288.31	63.6828	Q9JJW3 (2-58) [Plus1Oxy]	1.16e-19						19.7257	19.4952	18.2741	19.0319	16.4301	18.1457	18.4536	16.92	17.1257	0.592953	0.930163	0.255298
246	Cox7b(25-80)	6289.15	66.913	68.533	P80431	Cox7b	Cytochrome c oxidase subunit 7B, mitochondrial (Cytochrome c oxidase polypeptide VIIb)	80	0.7	Cox7b_3	6289.14	67.0353	P80431 (25-80)	4.63e-26	P80431_6289.159515	6289.16	68.1184	P80431 (25-80)	1.11e-73	14.481	19.1801	15.2164	13.6639	14.1264	18.5507	19.1874	18.6662	12.564	0.496536	-1.90853	0.31876
247	Atp5mk(2-58) [Plus2Oxy]	6304.31	68.761	70.362	Q9JJW3	Atp5mk Atp5md Dapit Usmg5	ATP synthase membrane subunit K, mitochondrial (ATP synthase membrane subunit DAPIT, mitochondrial) (Diabetes-associated protein in insulin-sensitive tissues) (Up-regulated during skeletal muscle growth protein 5)	58	0.982759	Atp5mk_10	6304.33	69.0357	Q9JJW3 (2-58) [Plus2Oxy]	1.24e-24						20.5545	20.265	19.2581	20.2185	18.7207	20.9601	17.2967	21.0886	19.8144	0.00519126	0.0133793	0.988118
248	Atp5mk(2-58) [Plus1Oxy] & [Plus2Oxy]	6320.3	63.611	64.56	Q9JJW3	Atp5mk Atp5md Dapit Usmg5	ATP synthase membrane subunit K, mitochondrial (ATP synthase membrane subunit DAPIT, mitochondrial) (Diabetes-associated protein in insulin-sensitive tissues) (Up-regulated during skeletal muscle growth protein 5)	58	0.982759	Atp5mk_3	6320.34	63.8385	Q9JJW3 (2-58) [Plus1Oxy] & [Plus2Oxy]	4.43e-18						18.1655	17.8238	13.0059	17.6168	15.0405	15.4835	12.9215	16.6937	14.3718	0.509501	1.46284	0.309385
249	Cox7b(25-80) [32.1610]	6321.14	67.414	68.48	P80431	Cox7b	Cytochrome c oxidase subunit 7B, mitochondrial (Cytochrome c oxidase polypeptide VIIb)	80	0.7	Cox7b_1	6321.14	67.7945	P80431 (25-80) [32.1610]	2.63e-21						15.7099	15.8012	18.6276	15.9269	15.7233	17.3145	18.3709	18.9316	19.2161	1.59359	-2.10047	0.0254921
250	Atp5mk(2-58) [Phosph] & [NH3_Loss]	6336.29	64.509	66.276	Q9JJW3	Atp5mk Atp5md Dapit Usmg5	ATP synthase membrane subunit K, mitochondrial (ATP synthase membrane subunit DAPIT, mitochondrial) (Diabetes-associated protein in insulin-sensitive tissues) (Up-regulated during skeletal muscle growth protein 5)	58	0.982759	Atp5mk_4	6336.29	65.0383	Q9JJW3 (2-58) [Phosph] & [NH3_Loss]	1.53e-13						14.5575	12.4446	13.6896	11.9796	16.8606	14.9155	16.3321	17.5657	16.7207	1.233	-2.47712	0.0584795
251	Cox7b(25-80) [47.9690]	6337.12	67.904	68.843	P80431	Cox7b	Cytochrome c oxidase subunit 7B, mitochondrial (Cytochrome c oxidase polypeptide VIIb)	80	0.7	Cox7b_4	6337.12	68.0298	P80431 (25-80) [47.9690]	8.43e-26						17.4415	17.5127	18.6869	18.7923	18.5694	18.6971	18.2137	18.9516	19.8408	0.81773	-0.725237	0.152149
252	Ubb(1-57) [-26.3143]	6339.9	49.27	53.7	P0CG51	Ubb	Polyubiquitin-B [Cleaved into: Ubiquitin]	305	0.186885	Ubb_0	6339.91	51.4273	P0CG51 (1-57) [-26.3143]	3.21e-07						20.7955	22.1704	23.1348	18.2967	13.8726	13.8674	23.9316	14.4031	12.9154	0.540042	3.3746	0.288375
253	Hmgn2(28-90)	6340.37	10.581	12.004	P18437	Hmgn2 Hmg-17 Hmg17	Non-histone chromosomal protein HMG-17 (High mobility group nucleosome-binding domain-containing protein 2)	90	0.7	Hmgn2_0	6340.37	11.246	P18437 (28-90)	5.24e-06	P18437_6340.388965	6340.39	11.1919	P18437 (28-90)	3.61e-13	14.0094	10.7988	13.3041	14.0785	12.5722	12.1765	13.3347	14.1681	14.2822	0.278633	-0.537783	0.526462
254	Ndufc1(24-76) [19.1114]	6350.25	70.469	72.449	D3ZS75	Ndufc1 rCG_49984	NADH dehydrogenase [ubiquinone] 1 subunit C1, mitochondrial (Complex I-KFYI) (NADH-ubiquinone oxidoreductase KFYI subunit)	76	0.697368	Ndufc1_0	6350.25	71.6898	D3ZS75 (24-76) [19.1114]	1.62e-12						12.4868	18.2137	16.6662	16.1277	11.5089	14.0353	14.1454	12.508	12.9408	0.491573	1.59327	0.322424
255	Hmgn2(27-89)	6368.37	10.64	11.976	P18437	Hmgn2 Hmg-17 Hmg17	Non-histone chromosomal protein HMG-17 (High mobility group nucleosome-binding domain-containing protein 2)	90	0.7						P18437_6368.395115	6368.4	11.1919	P18437 (27-89)	2.9e-11	13.2367	13.083	13.4383	15.4512	16.3954	13.0702	14.0519	13.7048	13.1984	0.473167	0.814564	0.336382
256	Cox7c(9-63) [-50.0760]	6378.13	74.377	76.399	P80432	Cox7c Cox7c1	Cytochrome c oxidase subunit 7C, mitochondrial (Cytochrome c oxidase polypeptide VIIIA) (Cytochrome c oxidase polypeptide VIIc)	63	0.873016	Cox7c_45	6378.14	75.1702	P80432 (9-63) [-50.0760]	5.43e-07						12.0648	17.4252	14.3307	16.2156	13.5024	14.5977	18.8175	19.0319	12.3922	0.365945	-1.50207	0.430581
258	Pigbos1(1-54) [Acetyl]	6395.4	65.835	66.706	C0HLN0	Pigbos1	Protein PIGBOS1 (PIGB opposite strand protein 1 homolog)	54	1	Pigbos1_2	6395.39	66.067	C0HLN0 (1-54) [Acetyl]	2.8e-23						18.8936	18.7602	18.4456	17.5432	16.8484	17.0102	17.0532	18.8238	14.9153	0.678856	1.14757	0.209481
260	Gap43(165-226)	6474.92	24.631	25.499	P07936	Gap43	Neuromodulin (Axonal membrane protein GAP-43) (Growth-associated protein 43) (Protein F1)	226	0.274336	Gap43_14	6474.92	24.854	P07936 (165-226)	3.44e-07						15.0743	13.4767	16.7073	16.1517	15.9948	16.5018	16.7073	16.5922	16.3233	0.830644	-1.05021	0.147692
262	Nsfl1c(2-60) [Acetyl]	6520.07	80.577	81.179	O35987	Nsfl1c	NSFL1 cofactor p47 (XY body-associated protein XY40) (p97 cofactor p47)	370	0.159459	Nsfl1c_2	6520.07	80.9167	O35987 (2-60) [Acetyl]	1.7e-05	O35987_6520.089385	6520.09	81.5078	O35987 (2-60)	2.32e-15	12.9544	13.8057	11.3934	11.4538	12.3163	17.0532	15.4608	15.6068	15.4021	3.09034	-3.49601	0.000812201
263	Uqcr11(1-56)	6534.43	81.989	82.715	A9UMV7	Uqcr11 LOC686442 Uqcr rCG_29512	RCG29512 (Uqcr protein)	56	1	Uqcr11_2	6534.43	82.1808	A9UMV7 (1-56)	5.78e-17	A9UMV7_6534.444095	6534.44	82.1632	A9UMV7 (1-56)	7.01e-28	13.6883	15.0951	12.2258	12.5981	11.446	16.6096	13.1815	15.3198	12.9908	0.715328	-1.51479	0.192607
264	Uqcr11(1-56) [Plus1Oxy]	6550.42	77.256	78.37	A9UMV7	Uqcr11 LOC686442 Uqcr rCG_29512	RCG29512 (Uqcr protein)	56	1	Uqcr11_0	6550.41	77.9703	A9UMV7 (1-56) [Plus1Oxy]	4.89e-12						14.5447	15.448	13.8981	14.6718	10.9856	16.4003	14.5305	13.1446	13.3825	0.161589	-0.454861	0.689305
265	Uqcr11(1-56) [Plus2Oxy]	6566.42	76.957	78.175	A9UMV7	Uqcr11 LOC686442 Uqcr rCG_29512	RCG29512 (Uqcr protein)	56	1	Uqcr11_1	6566.41	77.4555	A9UMV7 (1-56) [Plus2Oxy]	1.97e-16						14.9385	17.2787	15.1984	16.9083	13.6325	13.3233	14.8188	16.8727	12.8276	0.469557	1.1307	0.33919
266	Mdh2(25-88)	6600.59	64.296	65.375	P04636	Mdh2 Mor1	Malate dehydrogenase, mitochondrial (EC 1.1.1.37)	338	0.189349	Mdh2_1	6600.6	65.4533	P04636 (25-88)	6.16e-06	P04636_6600.607035	6600.61	65.3875	P04636 (25-88)	3.85e-17	18.1257	18.7504	12.9167	16.0951	15.6211	17.3495	17.5878	17.0638	11.8549	0.0724131	0.337791	0.846422
268	Vgf(285-346)	6605.41	71.921	73.524	P20156	Vgf	Neurosecretory protein VGF (VGF8a protein) [Cleaved into: VGF(24-63);VGF(180-194);VGF(375-407);Neuroendocrine regulatory peptide-1 (NERP-1);Neuroendocrine regulatory peptide-2 (NERP-2);VGF-derived peptide TLQP-11;VGF-derived peptide TLQP-21;VGF-derived peptide TLQP-30;VGF-derived peptide TLQP-62;VGF-derived peptide HFHH-10;VGF-derived peptide AQEE-30;VGF-derived peptide LQEQ-19]	617	0.100486	Vgf_5	6605.41	73.5775	P20156 (285-346)	1.23e-06	F1LP80_6606.428985	6606.43	72.9442	F1LP80 (285-346)	5.55e-30	14.3297	12.3907	11.5483	13.7119	11.1621	13.3918	18.734	19.6204	18.3667	1.98039	-4.89968	0.0104619
271	Cox7a2(24-83)	6644.39	76.511	78.253	P35171	Cox7a2 Cox7a3 Cox7al	Cytochrome c oxidase subunit 7A2, mitochondrial (Cytochrome c oxidase subunit VIIa-liver/heart) (Cytochrome c oxidase subunit VIIa-L)	83	0.722892	Cox7a2_6	6644.4	78.3043	P35171 (24-83)	2.31e-30	P35171_6644.409515	6644.41	78.2529	P35171 (24-83)	1.88e-60	20.714	21.7389	19.0372	20.6453	17.0638	14.7399	20.4476	20.9024	17.5204	0.410777	1.43727	0.388349
272	Cox7a2(24-83) [Plus1Oxy]	6660.39	73.64	78.253	P35171	Cox7a2 Cox7a3 Cox7al	Cytochrome c oxidase subunit 7A2, mitochondrial (Cytochrome c oxidase subunit VIIa-liver/heart) (Cytochrome c oxidase subunit VIIa-L)	83	0.722892	Cox7a2_5	6660.41	77.0722	P35171 (24-83) [Plus1Oxy]	2.45e-15						21.0951	21.0756	13.0082	20.2989	12.2749	14.5748	18.5582	19.7651	15.2512	0.0729587	0.513225	0.845359
274	Smdt1_2(48-107)	6673.52	98.417	99.333	D4A7Y9	Smdt1_2	Smdt1_2	107	0.560748	Smdt1_2	6673.52	99.1183	D4A7Y9 (48-107)	4.4e-13	D4A7Y9_6673.543605	6673.54	99.0903	D4A7Y9 (48-107)	1.85e-09	16.208	16.7602	17.1457	15.2061	14.6495	17.5432	16.4219	16.0102	15.5018	0.233704	-0.375395	0.583843
275	Smdt1_0(48-107) [Plus1Oxy]	6689.53	96.861	97.536	D4A7Y9	Smdt1_0	Smdt1_0	107	0.560748	Smdt1_0	6689.51	96.8935	D4A7Y9 (48-107) [Plus1Oxy]	1.2e-08						14.726	15.6325	15.7445	14.1517	13.8337	15.3443	13.3853	13.8037	13.6883	0.63652	0.76228	0.23093
276	Pcp4(2-62) [Acetyl]	6714.23	41.37	42.591	P63055	Pcp4 Pep19	Calmodulin regulator protein PCP4 (Brain-specific polypeptide PEP-19) (Purkinje cell protein 4)	62	0.983871	Pcp4_4	6714.24	41.1787	P63055 (2-62) [Acetyl]	4.12e-13	P63055_6714.26036	6714.26	41.7334	P63055 (2-62)	1.71e-24	19.0506	17.9316	21.4067	20.7715	20.4476	17.83	17.92	13.1308	12.287	1.75389	4.62964	0.0176243
278	Defb15(21-79)half cystine	6724.03	43.555	48.775	Q32ZH6	Defb15	Beta-defensin 15 (BD-15) (Defensin, beta 15)	79	0.746835						Q32ZH6_6724.07532	6724.08	46.5892	Q32ZH6 (21-79) half cystine@1, half cystine@1, half cystine@1, half cystine@1 PSI-MOD:798@5|PSI-MOD:798@12|PSI-MOD:798@26|PSI-MOD:798@32	207.01	22.0951	12.5399	24.4105	12.6774	24.824	26.1814	23.7895	25.7945	14.2563	0.346997	-3.19608	0.449783
279	Plxnb3(847-911)	6726.36	71.781	73.205	D3ZLH5	Plxnb3	Plexin-B3 (Protein Plxnb3)	1902	0.0341746						D3ZLH5_6726.429885	6726.43	72.1978	D3ZLH5 (847-911)	1.83e-07	18.0156	18.7073	16.0701	12.8282	15.1908	17.0847	14.355	16.2985	13.9926	0.216292	0.729709	0.607727
280	Vgf(423-482)O-phospho-L-serine	6754.96	67.614	68.609	P20156	Vgf	Neurosecretory protein VGF (VGF8a protein) [Cleaved into: VGF(24-63);VGF(180-194);VGF(375-407);Neuroendocrine regulatory peptide-1 (NERP-1);Neuroendocrine regulatory peptide-2 (NERP-2);VGF-derived peptide TLQP-11;VGF-derived peptide TLQP-21;VGF-derived peptide TLQP-30;VGF-derived peptide TLQP-62;VGF-derived peptide HFHH-10;VGF-derived peptide AQEE-30;VGF-derived peptide LQEQ-19]	617	0.0972447						P20156_6754.987546	6754.99	68.6253	P20156 (423-482) O-phospho-L-serine@1 RESID:37@0	7.37e-24	15.8337	17.0211	17.1457	17.2696	15.9293	15.1795	18.4334	19.9112	18.0951	0.657587	-1.26495	0.219995
282	A0A0G2K1L8(147-219)	6801.28	24.212	25.106	A0A0G2K1L8	A0A0G2K1L8	#N/A	219	0.333333	219					A0A0G2K1L8_6801.301515	6801.3	25.2733	A0A0G2K1L8 (147-219)	5.17e-33		13.4165	14.5326	13.4521	14.8533	12.2475	15.1415	13.0166	17.8238	0.497898	-1.16956	0.317762
284	Sncb(1-65) [Acetyl]	6821.51	63.935	65.104	Q63754	Sncb	Beta-synuclein (Phosphoneuroprotein 14) (PNP 14)	137	0.474453	Sncb_5	6821.51	64.277	Q63754 (1-65) [Acetyl]	1.44e-21	A0A0G2JSQ1_6821.5292	6821.53	64.3663	A0A0G2JSQ1 (1-65)	4.79e-55	20.002	18.8175	13.3776	18.7764	16.0362	14.3855	16.2567	17.4004	13.1872	0.639586	2.09446	0.229305
285	Cox7c(6-63) [-27.2205]	6826.27	74.648	76.366	P80432	Cox7c Cox7c1	Cytochrome c oxidase subunit 7C, mitochondrial (Cytochrome c oxidase polypeptide VIIIA) (Cytochrome c oxidase polypeptide VIIc)	63	0.920635	Cox7c_55	6826.27	75.1723	P80432 (6-63) [-27.2205]	6.18e-07						11.791	13.6869	13.6996	13.2539	13.8812	13.7084	18.4536	18.0102	13.6355	1.17874	-2.6894	0.0662611
286	Sst(25-85)	6852.4	63.578	65.394	P60042	Sst Smst	Somatostatin (somatotropin release-inhibiting factor) (SRIF) [Cleaved into: Antrin;Somatostatin-28;Somatostatin-14;Neuronostatin (NST)]	116	0.525862	Sst_0	6852.4	64.2445	P60042 (25-85)	2.08e-09	P60042_6852.419125	6852.42	64.1731	P60042 (25-85)	1.69e-19	14.2438	13.2528	13.1614	12.3894	12.8689	16.2156	12.8022	16.9083	13.0455	0.794366	-1.55966	0.160559
287	Ndufb1(2-57)	6862.56	62.168	63.435	P0DN35	Ndufb1	NADH dehydrogenase [ubiquinone] 1 beta subcomplex subunit 1 (Complex I-MNLL) (CI-MNLL) (NADH-ubiquinone oxidoreductase MNLL subunit)	57	0.982456	Ndufb1_4	6862.57	62.0562	P0DN35 (2-57)	2.18e-27	P0DN35_6862.578375	6862.58	61.5528	P0DN35 (2-57)	6.25e-65	23.1111	22.1825	20.3321	14.9703	19.2809	19.4273	20.714	21.1143	20.3645	0.0963233	-0.429621	0.801082
288	Ndufb1(2-57) [Plus1Oxy]	6878.56	61.113	62.473	P0DN35	Ndufb1	NADH dehydrogenase [ubiquinone] 1 beta subcomplex subunit 1 (Complex I-MNLL) (CI-MNLL) (NADH-ubiquinone oxidoreductase MNLL subunit)	57	0.982456	Ndufb1_3	6878.57	61.096	P0DN35 (2-57) [Plus1Oxy]	6.72e-22						20.7955	19.7683	17.83	19.3983	17.3056	18.6593	20.6971	18.6417	17.7073	0.0354555	0.0932065	0.921604
291	Atp5mpl(1-60)	6909.64	68.428	70.63	D3Z9R8	Atp5mpl	ATP synthase subunit ATP5MPL, mitochondrial (6.8 kDa mitochondrial proteolipid protein) (MLQ) (ATP synthase membrane subunit 6.8PL)	60	1	Atp5mj_7	6909.62	68.4755	D3Z9R8 (1-60)	1.85e-20	D3Z9R8_6909.652755	6909.65	68.4352	D3Z9R8 (1-60)	1.89e-48	21.0559	19.7056	12.6723	19.3386	11.5042	18.4129	18.1206	18.8995	12.1163	0.00406367	-0.0319788	0.990687
292	Ndufb1(2-57) [Plus1Oxy] & [Plus2Oxy]	6910.55	59.004	62.746	P0DN35	Ndufb1	NADH dehydrogenase [ubiquinone] 1 beta subcomplex subunit 1 (Complex I-MNLL) (CI-MNLL) (NADH-ubiquinone oxidoreductase MNLL subunit)	57	0.982456	Ndufb1_0	6910.56	60.9795	P0DN35 (2-57) [Plus1Oxy] & [Plus2Oxy]	1.26e-15						17.4576	17.9024	14.8547	14.9078	13.9651	16.7471	14.1008	12.4809	13.6531	0.643114	1.57204	0.22745
293	Ptma(52-112)	6915.68	17.911	19.119	P06302	Ptma	Prothymosin alpha [Cleaved into: Prothymosin alpha, N-terminally processed;Thymosin alpha]	112	0.544643	Ptma_3	6915.68	17.9062	P06302 (52-112)	1.39e-20	P06302_6916.701145	6916.7	17.7946	P06302 (52-112)	6.54e-17	14.0411	12.228	13.875	18.3495	18.9798	18.8361	19.5676	19.7022	18.8144	1.35101	-3.7354	0.0445643
295	Atp5mpl(1-60) [Plus1Oxy]	6925.63	64.998	69.227	D3Z9R8	Atp5mpl	ATP synthase subunit ATP5MPL, mitochondrial (6.8 kDa mitochondrial proteolipid protein) (MLQ) (ATP synthase membrane subunit 6.8PL)	60	1	Atp5mj_0	6925.64	68.11	D3Z9R8 (1-60) [Plus1Oxy]	4.47e-11						17.8361	18.2326	14.0498	13.6463	10.6309	15.2122	11.6175	17.2326	11.0635	0.213743	1.09771	0.611303
296	Atp5mpl(1-60) [Plus2Oxy]	6941.63	69.133	71.782	D3Z9R8	Atp5mpl	ATP synthase subunit ATP5MPL, mitochondrial (6.8 kDa mitochondrial proteolipid protein) (MLQ) (ATP synthase membrane subunit 6.8PL)	60	1	Atp5mj_1	6941.64	69.8028	D3Z9R8 (1-60) [Plus2Oxy]	7.97e-16	B0BNE2_6941.595495	6941.6	69.3542	B0BNE2 (92-151)	2.4e-05	20.9024	20.7471	18.0479	18.8113	11.3263	15.5032	13.8509	19.2279	13.8982	0.473731	2.34696	0.335946
298	Sncb(1-67)	6991.61	65.596	67.287	A0A0G2JSQ1	Sncb rCG_24091	Beta-synuclein	134	0.5						A0A0G2JSQ1_6991.63472	6991.63	65.8202	A0A0G2JSQ1 (1-67)	4.24e-18	15.448	16.5582	11.8618	13.5058	12.9118	14.6852	17.9658	19.002	11.6753	0.462062	-1.77492	0.345095
299	Ndufb1(1-57)	6993.6	64.702	66.612	P0DN35	Ndufb1	NADH dehydrogenase [ubiquinone] 1 beta subcomplex subunit 1 (Complex I-MNLL) (CI-MNLL) (NADH-ubiquinone oxidoreductase MNLL subunit)	57	1						P0DN35_6993.618865	6993.62	65.1036	P0DN35 (1-57)	1.13e-30	16.0701	17.0951	14.0868	15.5265	11.47	13.8614	16.9316	15.0488	12.5615	0.064837	0.248874	0.861317
300	Basp1(145-219)	7031.36	24.388	25.569	A0A0G2K1L8	Basp1		219	0.342466		7031.36	24.547	A0A0G2K1L8 (145-219)	9.37e-23	A0A0G2K1L8_7031.391785	7031.39	25.1312	A0A0G2K1L8 (145-219)	1.4e-43	4		17.1357	17.2042	16.5567	18.5394	16.6662	14.5275	14.9156	1.31467	2.36261	0.048454
302	Sst(25-87)	7093.54	64.364	66.01	P60042	Sst Smst	Somatostatin (somatotropin release-inhibiting factor) (SRIF) [Cleaved into: Antrin;Somatostatin-28;Somatostatin-14;Neuronostatin (NST)]	116	0.543103	Sst_2	7093.53	64.686	P60042 (25-87)	3.11e-13	P60042_7093.561765	7093.56	64.9637	P60042 (25-87)	7.12e-19	16.8727	19.1332	13.3005	18.7439	17.3495	19.1079	21.5117	21.0426	12.6801	0.297469	-1.50563	0.504116
303	Ncam1(946-1016)	7108.48	21.756	24.26	A0A0G2K0M8	Ncam1	Neural cell adhesion molecule 1	1016	0.0698819	Ncam1_1	7108.48	22.9873	A0A0G2K0M8 (946-1016)	2.15e-14	A0A0G2K0M8_7108.512275	7108.51	22.9349	A0A0G2K0M8 (946-1016)	6.76e-28	13.5142	13.9385	12.4003	15.6467	10.9473	16.9992	15.9859	20.3962	17.7207	2.11083	-4.48613	0.00774763
305	Ptms(19-79)	7122.99	19.594	20.286	P04550	Ptms Znbp	Parathymosin (Zinc-binding 11.5 kDa protein)	102	0.598039	Ptms_4	7122.99	20.2037	P04550 (19-79)	0.000113873	B3DM95_7123.022295	7123.02	20.1854	B3DM95 (19-79)	6.77e-24	16.2841	15.8846	17.5878	15.9948	15.4087	16.8727	15.726	15.9792	13.6214	0.416136	0.682183	0.383587
306	Gng10(2-68) [Acetyl] & [-10.9462]	7124.79	93.869	95.013	Q3KRE3	Gng10	Guanine nucleotide-binding protein subunit gamma	68	0.985294	Gng10_2	7124.78	94.544	Q3KRE3 (2-68) [Acetyl] & [-10.9462]	4.87e-21						13.412	13.6096	12.8853	12.1754	10.2544	15.1298	12.8406	13.2443	12.5663	0.537133	-0.977901	0.290313
307	Cox7a2(20-83) [-25.7936]	7154.69	76.302	78.943	P35171	Cox7a2 Cox7a3 Cox7al	Cytochrome c oxidase subunit 7A2, mitochondrial (Cytochrome c oxidase subunit VIIa-liver/heart) (Cytochrome c oxidase subunit VIIa-L)	83	0.771084	Cox7a2_11	7154.7	77.159	P35171 (20-83) [-25.7936]	3e-08						18.392	19.0925	13.1942	15.1791	12.9503	14.8316	13.087	17.3752	12.0422	0.348422	1.42761	0.448309
308	Atox1(2-68)	7155.63	60.292	62.221	Q9WUC4	Atox1 Rah1	Copper transport protein ATOX1 (ATX1 homolog protein Rah1) (Metal transport protein ATX1)	68	0.985294	Atox1_1	7155.62	60.7532	Q9WUC4 (2-68)	1.9e-32	Q9WUC4_7156.649675	7156.65	60.6889	Q9WUC4 (2-68)	4.41e-68	20.3645	19.2326	20.7389	16.6937	11.5884	16.1733	18.4854	13.4865	12.5493	0.531084	2.54999	0.294385
310	Mbp(10-74)	7185.6	32.596	34.82	P02688-2	Mbp	Myelin basic protein (MBP)	195	0.333333						P02688-2_7185.632915	7185.63	33.2221	P02688-2 (10-74)	5.4e-07	15.5142	14.6607	15.0014	17.0847	17.9601	12.6532	13.4235	13.7927	13.077	2.14138	2.80764	0.00722133
312	Ptms(19-80)	7251.09	17.983	18.837	B3DM95	Ptms	Parathymosin	102	0.607843						B3DM95_7251.117255	7251.12	18.7831	B3DM95 (19-80)	5.92e-12	14.0366	14.0928	13.7877	15.2512	15.0701	14.5931	14.5201	13.3392	15.4878	0.0250532	-0.0373895	0.943945
313	Sncb(68-134)	7281.35	58.318	59.729	A0A0G2JSQ1	Sncb rCG_24091	Beta-synuclein	134	0.5						A0A0G2JSQ1_7281.370975	7281.37	58.6412	A0A0G2JSQ1 (68-134)	1.19e-10	18.4854	19.2349	13.8394	15.0121	13.0013	15.8273	19.7537	19.7569	12.1472	0.174926	-0.956642	0.668457
314	Gng7(2-68) [Acetyl] & [-52.9949]	7376.9	77.087	78.37	P43425	Gng7 Gngt7	Guanine nucleotide-binding protein G(I)/G(S)/G(O) subunit gamma-7	68	0.985294	Gng7_2	7376.91	77.3035	P43425 (2-68) [Acetyl] & [-52.9949]	4.12e-06						18.3233	19.3581	17.6731	17.2604	15.6039	18.8667	17.417	17.528	15.8263	0.0968026	0.234287	0.800198
316	Rplp2(1-72)	7391.9	69.844	71.495	P02401	Rplp2 Rp2	60S acidic ribosomal protein P2	115	0.626087	Rplp2_1	7391.94	70.4295	P02401 (1-72)	2.06e-12	D4A4D5_7391.940115	7391.94	70.2902	D4A4D5 (1-72)	5.85e-40	19.5261	18.5582	17.9601	17.4972	12.3576	14.0999	15.2124	14.7318	14.1263	0.960343	2.63725	0.109561
319	Gng5(2-68) [Acetyl] & [272.2415]	7496.99	85.656	87.114	P63219	Gng5 Gngt5	Guanine nucleotide-binding protein G(I)/G(S)/G(O) subunit gamma-5	68	0.985294	Gng5_1	7496.99	86.0352	P63219 (2-68) [Acetyl] & [272.2415]	9.09e-07	P63219_7497.025401	7497.03	86.3937	P63219 (2-68) S-geranylgeranyl-L-cysteine@1 RESID:104@63	3.59e-11	15.2363	16.4544	14.4956	16.2805	13.6211	14.5392	14.593	12.916	13.5076	0.99295	1.32864	0.101636
320	Hmgn1(25-96)	7526.85	12.398	13.286	Q5U1W8	Hmgn1	High-mobility group nucleosome binding domain 1	96	0.75	LOC100911295_1	7526.86	13.3325	Q5U1W8 (25-96)	1.32e-06						13.0818	14.7099	15.2213	13.9837	14.7313	14.906	15.5981	16.392	15.3887	1.34865	-1.22557	0.0448071
322	Nrgn(1-78) [Acetyl]	7532.49	42.731	44.943	Q04940	Nrgn	Neurogranin (Ng) (Protein kinase C substrate 7.5 kDa protein) (RC3) [Cleaved into: NEUG(55-78)]	78	1	Nrgn_0	7532.48	43.9785	Q04940 (1-78) [Acetyl]	1.75e-16						21.9171	19.9243	22.3156	9.7977	12.9532	12.9044	13.2489	13.9792	13.5459	0.674714	3.96198	0.211488
323	Nrgn(1-78)	7533.5	43.131	44.671	Q04940	Nrgn	Neurogranin (Ng) (Protein kinase C substrate 7.5 kDa protein) (RC3) [Cleaved into: NEUG(55-78)]	78	1						Q04940_7533.5186	7533.52	43.9257	Q04940 (1-78)	3.2e-17	20.5451	18.4129	18.3836	11.3858	12.6876	14.1403	13.4459	12.1541	11.8343	0.830077	3.38933	0.147884
324	Mbp(2-69)	7556.75	32.527	34.464	P02688-2	Mbp	Myelin basic protein (MBP)	195	0.348718						P02688-2_7556.788255	7556.79	33.4456	P02688-2 (2-69)	6.8e-05	16.9545	16.5995	16.4137	18.2832	18.7955	16.1908	19.3386	17.2787	19.9601	0.362842	-0.782776	0.433669
328	Basp1(139-219)	7672.69	22.541	24.657	A0A0G2K1L8	Basp1	#N/A	#N/A	#N/A		7672.69	24.0923	A0A0G2K1L8 (139-219)	1.07e-13	A0A0G2K1L8_7673.725455	7673.73	24.0386	A0A0G2K1L8 (139-219)	8.74e-22	4		15.0145	15.4383	13.235	15.3752	12.138	15.465	12.6006	0.191386	-0.570372	0.643597
330	Smim20(2-69) [Plus1Oxy]	7680.08	68.33	70.076	C0HLM6	Smim20	Small integral membrane protein 20 (Mitochondrial translation regulation assembly intermediate of cytochrome c oxidase protein of 7 kDa) (MITRAC7) [Cleaved into: Phoenixin-14 (PNX-14);Phoenixin-20 (PNX-20)]	69	0.985507	Smim20_0	7680.08	68.8142	C0HLM6 (2-69) [Plus1Oxy]	2.83e-09						15.5142	15.7602	15.4831	11.8983	14.8484	15.9522	14.0124	14.7207	13.2153	0.0857947	0.225684	0.820739
331	Nop10(1-64)	7700.95	40.946	43.07	D3ZMP6	Nop10 LOC100360065 rCG_26998	Nucleolar protein 10	64	1	Nop10_0	7700.95	41.4278	D3ZMP6 (1-64)	4.23e-06	D3ZMP6_7700.968585	7700.97	41.3636	D3ZMP6 (1-64)	8.03e-19	16.2061	16.1317	15.2497	14.4868	12.0626	17.1556	17.5356	13.9123	12.3239	0.106847	-0.404485	0.781904
334	Gng12(2-72) [Acetyl] & [-52.9935]	7838.03	73.621	76.568	G3V6P8	Gng12 rCG_55333	Guanine nucleotide-binding protein subunit gamma	72	0.986111	Gng12_1	7838.03	74.0993	G3V6P8 (2-72) [Acetyl] & [-52.9935]	9.4e-09						20.5731	20.1946	17.1655	18.5318	18.8454	19.3688	18.6347	18.7955	18.6697	0.101494	0.194911	0.7916
335	Marcks(166-247)	7839.44	23.192	24.259	F1LMW7	Marcks	Myristoylated alanine-rich C-kinase substrate	309	0.265372						F1LMW7_7839.479385	7839.48	23.4063	F1LMW7 (166-247)	1.85e-09	11.9338	12.9951	13.863	12.3523	12.1366	13.6538	16.3904	17.2604	16.6382	2.35646	-3.32955	0.00440089
336	Mbp(2-72) [Acetyl]	7853.93	34.181	37.618	P02688-4	Mbp	Myelin basic protein (MBP)	195	0.364103	Mbp_29	7853.94	34.8047	P02688-4 (2-72) [Acetyl]	1.97e-08	P02688-2_7853.957105	7853.96	34.608	P02688-2 (2-72)	2.63e-17	20.5165	20.2185	21.0951	22.3184	23.1063	19.615	20.7223	19.0847	21.7715	0.699805	1.15254	0.199616
337	Pkia(2-76) [Acetyl]	7865.73	53.058	54.341	P63249	Pkia	cAMP-dependent protein kinase inhibitor alpha (PKI-alpha) (cAMP-dependent protein kinase inhibitor, muscle/brain isoform)	76	0.986842	Pkia_1	7865.74	53.8812	P63249 (2-76) [Acetyl]	6.05e-27	P63249_7866.75633	7866.76	52.9386	P63249 (2-76)	2.33e-30	11.2775	12.6043	14.3498	12.7016	16.7073	20.714	17.9431	17.9882	18.3624	2.4646	-5.22382	0.00343081
339	Rps28(1-69) [Acetyl]	7878.19	43.817	44.826	P62859	Rps28	40S ribosomal protein S28	69	1	Rps28_1	7878.17	44.1553	P62859 (1-69) [Acetyl]	8.63e-13	P62859_7878.21185	7878.21	44.115	P62859 (1-69)	1.68e-43	21.9882	21.5356	22.4092	20.9024	19.5713	20.3962	21.4476	20.7553	22.0258	0.069638	0.125109	0.851848
340	LOC100359503(1-69) [Acetyl] & [11.0260]	7910.2	44.064	46.137	A0A0A0MY14	LOC100359503	40S ribosomal protein S28	69	1	LOC100359503_0 + Rps28_0	7910.20173 + 7910.20383	45.209 + 45.0945	A0A0A0MY14 (1-69) [Acetyl] & [11.0260] + P62859 (1-69) [Acetyl] & [Plus2Oxy]	3.76e-05 + 3.02e-09						18.1307	19.1994	12.5995	13.1203	11.009	12.6283	20.6364	14.0093	12.4879	0.017563	-0.128703	0.960367
341	Sncb(1-78) [Acetyl]	7936.08	67.503	69.237	Q63754	Sncb	Beta-synuclein (Phosphoneuroprotein 14) (PNP 14)	137	0.569343	Sncb_11	7936.06	67.6888	Q63754 (1-78) [Acetyl]	1.16e-07	A0A0G2JSQ1_7936.10627	7936.11	67.6268	A0A0G2JSQ1 (1-78)	5.35e-15	19.9287	18.68	14.8897	19.6783	16.977	13.4797	16.1497	19.1104	12.6255	0.819661	2.6894	0.151474
343	Sncb(1-79) [Acetyl]	8008.13	67.006	68.665	Q63754	Sncb	Beta-synuclein (Phosphoneuroprotein 14) (PNP 14)	137	0.576642	Sncb_10	8008.1	67.4733	Q63754 (1-79) [Acetyl]	2.09e-06	A0A0G2JSQ1_8007.14338	8007.14	67.8667	A0A0G2JSQ1 (1-79)	4.24e-07	18.0951	16.582	13.8667	18.1104	11.5735	12.9979	13.1179	14.3397	14.6146	0.603302	1.87803	0.249286
344	Uqcrfs1(1-78) [Acetyl]	8035.36	65.148	66.505	P20788	Uqcrfs1	Cytochrome b-c1 complex subunit Rieske, mitochondrial (EC 7.1.1.8) (Complex III subunit 5) (Cytochrome b-c1 complex subunit 5) (Liver regeneration-related protein LRRGT00195) (Rieske iron-sulfur protein) (RISP) (Rieske protein UQCRFS1) (Ubiquinol-cytochrome c reductase iron-sulfur subunit) [Cleaved into: Cytochrome b-c1 complex subunit 9 (Su9) (Subunit 9) (8 kDa subunit 9) (Complex III subunit IX…	274	0.284672	Uqcrfs1_2	8035.39	65.6568	P20788 (1-78) [Acetyl]	1.71e-29	P20788_8035.37705	8035.38	65.4688	P20788 (1-78)	4.75e-75	23.1269	23.6649	24.0935	22.0459	21.8689	22.6298	24.0854	23.7492	23.4425	0.406328	-0.516692	0.392348
345	Uqcrfs1(1-78) [58.0010]	8051.35	62.12	63.68	P20788	Uqcrfs1	Cytochrome b-c1 complex subunit Rieske, mitochondrial (EC 7.1.1.8) (Complex III subunit 5) (Cytochrome b-c1 complex subunit 5) (Liver regeneration-related protein LRRGT00195) (Rieske iron-sulfur protein) (RISP) (Rieske protein UQCRFS1) (Ubiquinol-cytochrome c reductase iron-sulfur subunit) [Cleaved into: Cytochrome b-c1 complex subunit 9 (Su9) (Subunit 9) (8 kDa subunit 9) (Complex III subunit IX…	274	0.284672	Uqcrfs1_1	8051.37	62.7317	P20788 (1-78) [58.0010]	1.79e-18						18.392	15.1281	19.9601	13.8845	17.9937	14.4275	20.2185	14.3839	20.1457	0.0401024	-0.222216	0.911796
346	Uqcrfs1(1-78) [Acetyl] & [Plus2Oxy]	8067.35	65.998	67.649	P20788	Uqcrfs1	Cytochrome b-c1 complex subunit Rieske, mitochondrial (EC 7.1.1.8) (Complex III subunit 5) (Cytochrome b-c1 complex subunit 5) (Liver regeneration-related protein LRRGT00195) (Rieske iron-sulfur protein) (RISP) (Rieske protein UQCRFS1) (Ubiquinol-cytochrome c reductase iron-sulfur subunit) [Cleaved into: Cytochrome b-c1 complex subunit 9 (Su9) (Subunit 9) (8 kDa subunit 9) (Complex III subunit IX…	274	0.284672	Uqcrfs1_8 & Uqcrfs1_4	8067.33966 & 8067.37642	67.515 & 66.38716667	P20788 (1-78) [Acetyl] & [Plus2Oxy] & P20788 (1-78) [Acetyl] & [Plus2Oxy]	3.15e-14 & 9.27e-22						22.4825	22.6029	23.4425	21.5777	21.5823	20.1332	22.7451	22.5938	22.6971	0.167469	0.295292	0.680034
347	Rpl38(2-70)	8080.67	37.9	40.527	P63174	Rpl38	60S ribosomal protein L38	70	0.985714	Rpl38_3	8080.66	37.7965	P63174 (2-70)	4.36e-10						18.6382	18.9373	17.2877	13.8654	11.5823	17.8423	12.9612	13.6075	13.2927	0.375478	1.63627	0.421232
348	Rpl38(2-70)	8081.69	37.188	38.862	P63174	Rpl38	60S ribosomal protein L38	70	0.985714						P63174_8081.691375	8081.69	38.1807	P63174 (2-70)	1.6e-13	16.0722	15.4512	12.8326	12.1785	12.6541	14.546	14.8335	13.4501	13.7187	0.118015	-0.29933	0.762053
350	Mbp(2-74) [Acetyl]	8109.08	32.177	33.078	P02688-4	Mbp	Myelin basic protein (MBP)	195	0.374359	Mbp_27	8109.08	32.1712	P02688-4 (2-74) [Acetyl]	2.86e-13	P02688-2_8110.110645	8110.11	32.0884	P02688-2 (2-74)	2.74e-26	18.4415	17.7005	18.3277	19.5127	20.4476	14.2964	17.7471	13.3304	18.805	1.20272	2.84128	0.062702
352	Rpl38(2-70) [Plus2Oxy]	8113.65	36.578	38.637	P63174	Rpl38	60S ribosomal protein L38	70	0.985714	Rpl38_0 & Rpl38_1	8113.65807 & 8113.64934	37.10716667 & 38.6065	P63174 (2-70) [Plus2Oxy] & P63174 (2-70) [Plus2Oxy]	1.12e-05 & 1.59e-07						19.3794	20.0821	19.9882	19.9127	17.2042	18.83	18.786	17.4415	15.3987	0.948739	1.69927	0.112528
353	Atp5me(2-71)	8118.41	57.67	62.807	P29419	Atp5me Atp5i	ATP synthase subunit e, mitochondrial (ATPase subunit e) (ATP synthase membrane subunit e)	71	0.985915	Atp5me_3	8118.43	58.9598	P29419 (2-71)	1.05e-22	P29419_8118.435935	8118.44	57.6041	P29419 (2-71)	1.31e-52	26.1234	24.848	25.6237	24.6153	23.0139	25.7796	24.3844	25.0317	24.5983	0.055658	-0.103652	0.879715
354	LOC680353(3-72)	8129.64	36.844	37.9	D3ZZH2	LOC680353 AABR07039377.1	60S ribosomal protein L38	70	1						D3ZZH2_8129.599525	8129.6	37.0329	D3ZZH2 (3-72)	1.64e-06	15.5687	16.7471	17.4736	17.7273	13.4252	16.624	16.6096	14.9723	14.8372	0.167983	0.427617	0.67923
355	Atp5me(2-71) [Plus1Oxy]	8134.41	55.553	57.343	P29419	Atp5me Atp5i	ATP synthase subunit e, mitochondrial (ATPase subunit e) (ATP synthase membrane subunit e)	71	0.985915	Atp5me_2	8134.4	55.5662	P29419 (2-71) [Plus1Oxy]	4.55e-17						22.7327	22.4676	22.6671	22.1015	21.3211	25.1757	23.1222	23.1795	22.4349	1.09769	-1.22006	0.0798563
356	Uqcrfs1(1-79) [Acetyl] & [20.9809]	8143.37	65.632	66.638	P20788	Uqcrfs1	Cytochrome b-c1 complex subunit Rieske, mitochondrial (EC 7.1.1.8) (Complex III subunit 5) (Cytochrome b-c1 complex subunit 5) (Liver regeneration-related protein LRRGT00195) (Rieske iron-sulfur protein) (RISP) (Rieske protein UQCRFS1) (Ubiquinol-cytochrome c reductase iron-sulfur subunit) [Cleaved into: Cytochrome b-c1 complex subunit 9 (Su9) (Subunit 9) (8 kDa subunit 9) (Complex III subunit IX…	274	0.288321	Uqcrfs1_3	8143.41	65.7887	P20788 (1-79) [Acetyl] & [20.9809]	4.8e-08						17.8238	18.83	19.3233	12.7357	16.6523	15.0463	16.977	18.8757	18.0372	0.0368963	-0.161031	0.918552
357	Basp1(134-219)	8154.9	22.685	24.27	A0A0G2K1L8	Basp1	#N/A	#N/A	#N/A		8154.9	23.793	A0A0G2K1L8 (134-219)	5.58e-13	A0A0G2K1L8_8155.937955	8155.94	23.7407	A0A0G2K1L8 (134-219)	2.12e-22	4		15.0743	15.7757	14.5906	15.5567	12.5774	14.7845	12.31	0.615796	1.0096	0.242217
359	Sem1(2-70) [Acetyl]	8182.5	62.184	63.191	D3ZHW9	Sem1 Shfm1 rCG_28037	RCG28037 (SEM1 26S proteasome subunit)	70	0.985714	Sem1_1	8182.5	62.5795	D3ZHW9 (2-70) [Acetyl]	3.19e-35						19.6697	19.7373	20.417	19.1898	19.2535	17.6024	20.3962	20.7223	18.6558	0.174532	0.309256	0.669064
362	Ndufv3(36-108)	8232.03	52.164	53.045	Q6PCU8	Ndufv3	NADH dehydrogenase [ubiquinone] flavoprotein 3, mitochondrial (Complex I-9kD) (CI-9kD) (NADH-ubiquinone oxidoreductase 9 kDa subunit)	108	0.675926	Ndufv3_1	8232.04	52.793	Q6PCU8 (36-108)	2.27e-14						18.8787	19.2558	18.6024	12.7595	13.1559	13.7099	12.3217	13.5749	18.3495	0.459282	2.04146	0.347311
363	Cox6c2(2-75) [Acetyl]	8232.3	58.698	62.038	P11951	Cox6c2 Cox6c	Cytochrome c oxidase subunit 6C-2 (Cytochrome c oxidase polypeptide VIc-2)	76	0.973684	Cox6c2_9	8232.3	59.116	P11951 (2-75) [Acetyl]	1.3e-13	P11951_8232.328335	8232.33	59.0812	P11951 (2-75)	2.18e-22	19.6132	19.1825	14.1907	12.0351	13.3377	20.1332	13.7824	18.5915	12.7936	0.101998	-0.653327	0.790683
364	Ndufv3(36-108)	8233.04	52.233	53.93	Q6PCU8	Ndufv3	NADH dehydrogenase [ubiquinone] flavoprotein 3, mitochondrial (Complex I-9kD) (CI-9kD) (NADH-ubiquinone oxidoreductase 9 kDa subunit)	108	0.675926						Q6PCU8_8233.069235	8233.07	52.7339	Q6PCU8 (36-108)	3.99e-16	12.8318	20.4067	13.4444	18.6558	12.5415	14.4194	12.996	19.7586	12.2858	0.111186	0.711098	0.77413
365	Atp5me(1-71)	8248.45	58.443	59.411	P29419	Atp5me Atp5i	ATP synthase subunit e, mitochondrial (ATPase subunit e) (ATP synthase membrane subunit e)	71	1	Atp5me_4	8248.49	58.3413	P29419 (1-71)	1.98e-13						21.4825	21.7876	19.9882	20.265	17.9545	19.5713	18.714	19.8469	19.0479	0.598596	1.00051	0.252002
366	Atp5me(1-71)	8249.46	58.466	59.711	P29419	Atp5me Atp5i	ATP synthase subunit e, mitochondrial (ATPase subunit e) (ATP synthase membrane subunit e)	71	1						P29419_8249.476425	8249.48	58.296	P29419 (1-71)	7.8e-16	20.895	20.3962	19.5088	19.163	18.6204	19.6714	18.562	18.4415	17.8113	1.00013	1.09516	0.0999703
367	Nedd8(1-73)	8284.53	55.976	58.115	Q71UE8	Nedd8	NEDD8 (Neddylin) (Ubiquitin-like protein NEDD8)	81	0.901235	Nedd8_0	8284.48	56.6558	Q71UE8 (1-73)	1.13e-17	Q71UE8_8284.522105	8284.52	56.6375	Q71UE8 (1-73)	2.61e-40	20.5638	13.0376	13.4844	18.0951	15.0102	17.5507	17.624	14.3358	11.9829	0.123751	0.664855	0.752055
368	Ubb(1-73)	8289.47	53.01	54.679	P0CG51	Ubb	Polyubiquitin-B [Cleaved into: Ubiquitin]	305	0.239344	Ubb_9	8289.44	53.1973	P0CG51 (1-73)	1.51e-21	F1LML2_8289.472535	8289.47	53.1578	F1LML2 (77-149)	1.38e-75	19.6852	14.4545	18.606	20.417	21.2302	14.077	18.3836	17.7667	14.0315	0.852853	2.81389	0.140329
369	Cox6c2(2-76)	8318.4	55.452	59.167	P11951	Cox6c2 Cox6c	Cytochrome c oxidase subunit 6C-2 (Cytochrome c oxidase polypeptide VIc-2)	76	0.986842	Cox6c2_2	8318.39	56.7707	P11951 (2-76)	4.86e-24	P11951_8318.412725	8318.41	56.7185	P11951 (2-76)	2.86e-42	21.0088	20.85	12.3358	13.2637	11.319	19.6168	13.8132	18.3145	11.0731	0.00576256	0.0510429	0.986819
370	Mbp(2-76) [Acetyl]	8325.17	31.633	34.165	P02688-4	Mbp	Myelin basic protein (MBP)	195	0.384615	Mbp_26	8325.16	32.1413	P02688-4 (2-76) [Acetyl]	3.04e-07	P02688-2_8325.201255	8325.2	31.9454	P02688-2 (2-76)	1.3e-19	15.6068	12.3058	13.7145	17.3495	18.4815	14.5375	12.4979	13.2273	14.4704	0.64856	1.80834	0.224616
371	Atp5me(1-71) [79.0785]	8328.53	57.658	59.696	P29419	Atp5me Atp5i	ATP synthase subunit e, mitochondrial (ATPase subunit e) (ATP synthase membrane subunit e)	71	1	Atp5me_0	8328.54	59.0897	P29419 (1-71) [79.0785]	9.59e-07						12.3841	14.3307	12.6182	18.8269	14.0642	13.4366	17.2604	19.6645	13.1436	0.320966	-1.43145	0.477567
372	Cox6c2(2-76) [Plus1Oxy]	8334.4	54.22	56.522	P11951	Cox6c2 Cox6c	Cytochrome c oxidase subunit 6C-2 (Cytochrome c oxidase polypeptide VIc-2)	76	0.986842	Cox6c2_0	8334.4	55.5025	P11951 (2-76) [Plus1Oxy]	3.55e-10						19.5638	18.5127	13.3642	13.7002	12.4858	14.0465	15.3137	12.6257	13.0681	0.464386	1.76184	0.343253
373	Ptma(39-112)	8345.21	22.877	24.59	P06302	Ptma	Prothymosin alpha [Cleaved into: Prothymosin alpha, N-terminally processed;Thymosin alpha]	112	0.660714						P06302_8345.240075	8345.24	23.1784	P06302 (39-112)	6.48e-08	13.6528	12.442	14.1094	16.7602	17.9992	14.6967	18.0585	17.4736	17.9431	0.75588	-2.05027	0.175437
374	Sncb(1-83)	8349.32	69.133	70.29	A0A0G2JSQ1	Sncb rCG_24091	Beta-synuclein	134	0.619403						A0A0G2JSQ1_8349.33369	8349.33	69.5011	A0A0G2JSQ1 (1-83)	2.32e-16	18.1357	16.3581	12.8608	17.7796	12.1683	15.0283	13.6907	13.7468	12.8385	0.520884	1.63442	0.301381
375	Cox6c2(2-76) [Acetyl]	8360.4	58.657	61.005	P11951	Cox6c2 Cox6c	Cytochrome c oxidase subunit 6C-2 (Cytochrome c oxidase polypeptide VIc-2)	76	0.986842	Cox6c2_5	8360.44	58.4483	P11951 (2-76) [Acetyl]	2.99e-36	P11951_8360.42329	8360.42	58.3945	P11951 (2-76)	1.11e-78	22.7856	23.3511	22.3962	21.6886	20.417	23.2258	22.1238	22.2506	21.2764	0.0478624	-0.0914488	0.895649
376	Cox6c2(2-76) [Acetyl] & [Plus1Oxy]	8376.39	55.839	60.016	P11951	Cox6c2 Cox6c	Cytochrome c oxidase subunit 6C-2 (Cytochrome c oxidase polypeptide VIc-2)	76	0.986842	Cox6c2_16 + Cox6c2_4	8376.38193 + 8376.4039	58.73616667 + 56.28466667	P11951 (2-76) [Acetyl] & [Plus1Oxy] + P11951 (2-76) [Acetyl] & [Plus1Oxy]	5.55e-15 + 4.38e-20						16.5951	18.2967	13.2676	12.3679	12.1336	14.7655	12.0097	16.7731	10.8151	0.205462	0.941363	0.623072
379	Camk2n1(2-78) [Acetyl]	8418.21	51.856	52.776	Q9JI15	Camk2n1	Calcium/calmodulin-dependent protein kinase II inhibitor 1 (calcium/calmodulin-dependent protein kinase II inhibitor alpha) (CaM-KIINalpha) (CaMKIINalpha)	78	0.987179	Camk2n1_1	8418.22	52.217	Q9JI15 (2-78) [Acetyl]	3.32e-13	Q9JI15_8418.24399	8418.24	52.298	Q9JI15 (2-78)	4.84e-24	17.7406	18.5731	12.9644	12.7261	11.7887	14.3504	12.458	13.4916	13.4699	0.350263	1.31609	0.446413
380	Nedd8(1-74)	8440.6	53.903	55.248	Q71UE8	Nedd8	NEDD8 (Neddylin) (Ubiquitin-like protein NEDD8)	81	0.91358	Nedd8_1	8440.61	55.262	Q71UE8 (1-74)	9.91e-26	Q71UE8_8440.623215	8440.62	55.2091	Q71UE8 (1-74)	2.86e-80	20.7553	13.6042	13.5725	12.1375	12.7571	19.4067	20.6971	19.5356	12.2302	0.678804	-3.40208	0.209506
381	Ubb(1-74)	8445.56	51.093	52.804	P0CG51	Ubb	Polyubiquitin-B [Cleaved into: Ubiquitin]	305	0.242623	Ubb_1	8445.55	52.2035	P0CG51 (1-74)	2.85e-24	F1LML2_8445.573645	8445.57	51.3971	F1LML2 (77-150)	1.52e-79	25.4234	23.7492	23.3101	25.2996	23.2961	23.5522	23.391	25.7441	23.8385	0.0408452	0.0842743	0.910238
382	Ndufb2(34-105)	8448.99	79.209	79.922	B2RYU0	Ndufb2 Adck2 Ndufb2_predicted rCG_28198	NADH dehydrogenase [ubiquinone] 1 beta subcomplex subunit 2, mitochondrial (Complex I-AGGG) (NADH-ubiquinone oxidoreductase AGGG subunit)	105	0.685714	Ndufb2_0	8449.02	77.7512	B2RYU0 (34-105)	1.24e-09						15.4672	15.0701	14.9385	11.5972	11.3554	13.6219	14.5265	14.9882	13.3021	0.150335	-0.423991	0.7074
383	Sst(25-100)	8475.19	62.038	63.897	P60042	Sst Smst	Somatostatin (somatotropin release-inhibiting factor) (SRIF) [Cleaved into: Antrin;Somatostatin-28;Somatostatin-14;Neuronostatin (NST)]	116	0.655172						P60042_8475.213835	8475.21	63.1345	P60042 (25-100)	3.18e-13	14.5999	12.1161	14.3536	13.2326	12.0855	18.724	14.8927	18.4815	13.4876	1.32666	-3.11888	0.0471346
384	Hsbp1(2-76) [Acetyl]	8490.17	104.592	105.629	Q8K3X8	Hsbp1	Heat shock factor-binding protein 1	76	0.986842	Hsbp1_0	8490.14	105.17	Q8K3X8 (2-76) [Acetyl]	4.28e-06	Q8K3X8_8490.17871	8490.18	104.803	Q8K3X8 (2-76)	21.9184	14.2732	15.6039	16.034	13.9658	11.8939	14.099	14.4704	16.392	13.0684	0.0528361	-0.153332	0.88545
385	Ptma(37-112)	8516.27	23.192	25.039	P06302	Ptma	Prothymosin alpha [Cleaved into: Prothymosin alpha, N-terminally processed;Thymosin alpha]	112	0.678571	Ptma_6	8516.28	23.4247	P06302 (37-112)	1.48e-12	P06302_8516.304465	8516.3	23.1113	P06302 (37-112)	1.31e-07	13.7108	13.4602	14.9739	17.7073	18.3012	18.1752	18.2512	18.3056	18.2604	1.2548	-2.61747	0.0556157
387	Ubb(1-76)	8559.59	51.284	52.92	P0CG51	Ubb	Polyubiquitin-B [Cleaved into: Ubiquitin]	305	0.24918	Ubb_5	8559.59	51.5008	P0CG51 (1-76)	8.53e-25	P0CG51_8559.616565	8559.62	51.2823	P0CG51 (1-76)	5.35e-81	24.8811	23.417	22.7307	25.0772	24.317	24.8191	23.7077	26.1095	24.2891	0.431326	-0.646743	0.370403
388	Cox6c2(1-76) [121.3046]	8570.49	58.318	60.517	P11951	Cox6c2 Cox6c	Cytochrome c oxidase subunit 6C-2 (Cytochrome c oxidase polypeptide VIc-2)	76	1	Cox6c2_14	8570.5	59.0693	P11951 (1-76) [121.3046]	1.33e-11						12.0291	13.8986	18.547	18.4736	11.7196	15.3719	18.7173	12.8587	13.4797	0.0289958	-0.173313	0.935415
389	Ubb(1-76) [Plus1Oxy]	8575.58	49.148	50.522	P0CG51	Ubb	Polyubiquitin-B [Cleaved into: Ubiquitin]	305	0.24918	Ubb_3	8575.58	49.4332	P0CG51 (1-76) [Plus1Oxy]	3.75e-24						15.2512	13.7917	15.2564	15.9012	13.2936	14.1303	13.6721	18.6382	12.7933	0.0296787	-0.109643	0.933945
390	Ptms(19-92)	8620.67	19.002	20.035	P04550	Ptms Znbp	Parathymosin (Zinc-binding 11.5 kDa protein)	102	0.72549	Ptms_3	8620.68	20.1067	P04550 (19-92)	5.45e-06						16.0847	13.2401	16.2023	16.1713	15.4736	12.2137	12.4619	13.828	12.6857	2.11633	2.63707	0.00765017
391	Basp1(129-219) [-32.0120]	8657.1	23.212	24.168	A0A0G2K1L8	Basp1	#N/A	#N/A	#N/A		8657.12	23.9348	A0A0G2K1L8 (129-219) [-32.0120]	6.77e-15						4		15.9904	16.183	13.5788	17.0426	14.8088	14.647	12.2259	0.784422	1.59845	0.164278
392	Brk1(2-75) [Acetyl]	8666.4	84.969	85.51	D3ZUP5	Brk1 rCG_56448	BRICK1 subunit of SCAR/WAVE actin nucleating complex (RCG56448, isoform CRA_a)	75	0.986667	Brk1_1	8666.41	85.1482	D3ZUP5 (2-75) [Acetyl]	4.91e-09	D3ZUP5_8666.42887	8666.43	85.1296	D3ZUP5 (2-75)	3.43e-13	14.8775	15.5296	15.24	14.6718	13.3304	19.0743	14.5627	15.0145	15.4893	0.630787	-1.30539	0.233999
393	Ufm1(2-81) [Acetyl]	8676.7	67.153	68.665	Q5BJP3	Ufm1	Ubiquitin-fold modifier 1	85	0.941176	Ufm1_0	8676.69	67.7925	Q5BJP3 (2-81) [Acetyl]	0.000171024	Q5BJP3_8676.711425	8676.71	67.7443	Q5BJP3 (2-81)	7.41e-10	15.6269	17.0102	14.3419	12.8623	10.9459	14.2773	14.5449	13.7398	11.7564	0.170898	0.577827	0.674686
394	Tsc22d3(58-134) [Acetyl]	8735.44	72.486	74.252	Q9EQZ1	Tsc22d3 Dsipi Gilz	TSC22 domain family protein 3 (Glucocorticoid-induced leucine zipper protein)	134	0.574627	Tsc22d3_0	8735.45	72.9742	Q9EQZ1 (58-134) [Acetyl]	6.75e-06						18.6971	17.4656	13.9071	16.0405	14.2877	14.2941	12.9713	13.863	14.5265	1.07193	2.16588	0.0847363
395	Gap43(142-226)	8765.02	28.993	30.125	P07936	Gap43	Neuromodulin (Axonal membrane protein GAP-43) (Growth-associated protein 43) (Protein F1)	226	0.376106	Gap43_24	8765.02	30.2155	P07936 (142-226)	5.06e-12	P07936_8765.053005	8765.05	30.1433	P07936 (142-226)	4.53e-17	12.7691	14.0866	14.1449	12.8887	12.3804	15.1759	17.4004	18.0847	16.8606	2.95593	-3.62645	0.00110681
396	Basp1(128-220) [-14.0568]	8787.15	22.925	24.499	Q05175	Basp1 Nap22	Brain acid soluble protein 1 (22 kDa neuronal tissue-enriched acidic protein) (Neuronal axonal membrane protein NAP-22)	220	0.422727	Basp1_4	8787.15	24.0855	Q05175 (128-220) [-14.0568]	1.9e-11						14.4576	14.9431	14.4219	15.7911	10.0155	14.5083	13.5266	15.0607	13.072	0.0332451	-0.116061	0.926307
397	Atp5pf(34-108)	8807.48	51.94	53.821	P21571	Atp5pf Atp5j	ATP synthase-coupling factor 6, mitochondrial (ATPase subunit F6) (ATP synthase peripheral stalk subunit F6)	108	0.694444	Atp5pf_2	8807.48	52.5438	P21571 (34-108)	1e-22	P21571_8807.508635	8807.51	52.4913	P21571 (34-108)	5.77e-35	21.3538	22.0821	12.749	19.1282	13.9047	13.6246	12.4302	22.0054	12.1173	0.41943	2.79917	0.380689
398	Ufm1(2-83) [Acetyl]	8832.77	67.214	68.378	Q5BJP3	Ufm1	Ubiquitin-fold modifier 1	85	0.964706	Ufm1_2	8832.77	67.829	Q5BJP3 (2-83) [Acetyl]	2.06e-13	Q5BJP3_8832.80129	8832.8	67.7755	Q5BJP3 (2-83)	3.09e-37	18.7634	19.606	17.4496	19.4375	17.1053	15.6135	13.9486	20.3857	18.1752	0.483649	1.44162	0.328361
399	Snap25(128-206)	8856.3	63.994	66.148	P60881	Snap25 Snap	Synaptosomal-associated protein 25 (SNAP-25) (Super protein) (SUP) (Synaptosomal-associated 25 kDa protein)	206	0.383495	Snap25_0	8856.3	64.7765	P60881 (128-206)	1.6e-05	A0A0G2K3F2_8856.335825	8856.34	64.7017	A0A0G2K3F2 (127-205)	3.73e-15	16.3304	17.0532	12.0231	13.5179	14.1517	14.226	13.0594	14.7834	11.8523	0.428575	1.13498	0.372756
401	Atp5if1(33-107)	8907.56	28.613	30.909	Q03344	Atp5if1 Atpi Atpif1 If1	ATPase inhibitor, mitochondrial (ATP synthase F1 subunit epsilon) (Inhibitor of F(1)F(o)-ATPase) (IF(1)) (IF1)	107	0.700935	Atp5if1_0	8907.56	28.9093	Q03344 (33-107)	4.49e-05	Q03344_8906.615095	8906.62	28.0718	Q03344 (33-107)	3.93e-07	20.4676	20.85	18.8545	20.0292	14.1277	16.0617	17.2967	16.4656	13.294	1.02954	3.08628	0.0934241
402	Atp5pf(33-108)	8921.52	52.233	54.308	P21571	Atp5pf Atp5j	ATP synthase-coupling factor 6, mitochondrial (ATPase subunit F6) (ATP synthase peripheral stalk subunit F6)	108	0.703704	Atp5pf_1	8921.53	52.7535	P21571 (33-108)	2.68e-20	P21571_8921.551565	8921.55	52.4289	P21571 (33-108)	5.02e-50	24.3444	25.2607	22.9207	23.2535	21.2535	22.9566	22.8746	25.4008	19.9601	0.194046	0.608526	0.639667
403	Atp5pf(33-108) [Plus1Oxy]	8938.52	50.967	53.78	P21571	Atp5pf Atp5j	ATP synthase-coupling factor 6, mitochondrial (ATPase subunit F6) (ATP synthase peripheral stalk subunit F6)	108	0.703704	Atp5pf_0	8938.53	51.3908	P21571 (33-108) [Plus1Oxy]	4.92e-08						21.0756	20.9243	13.0465	19.7173	12.475	13.7105	14.0039	20.4375	10.8317	0.431612	2.70187	0.370159
405	Atp5if1(32-107)	8993.59	27.873	29.539	Q03344	Atp5if1 Atpi Atpif1 If1	ATPase inhibitor, mitochondrial (ATP synthase F1 subunit epsilon) (Inhibitor of F(1)F(o)-ATPase) (IF(1)) (IF1)	107	0.71028						Q03344_8993.647125	8993.65	28.4505	Q03344 (32-107)	7.02e-05	18.1994	18.4211	14.183	17.0211	12.5355	14.9692	13.6037	12.7378	10.9933	1.05968	2.99605	0.0871613
406	Lsm6(2-80)	9032.73	72.532	74.222	D3ZG07	Lsm6 LOC100360750 rCG_51654 rCG_63582	RCG51654, isoform CRA_a (RCG63582, isoform CRA_b) (Sm protein F-like)	80	0.9875						D3ZG07_9032.73708	9032.74	73.4053	D3ZG07 (2-80)	6.34e-26	16.7731	16.8965	13.3414	15.887	10.912	15.0526	15.0505	14.7654	11.7501	0.157727	0.607367	0.695461
407	Ptms(2-80) [Acetyl]	9050.01	26.184	27.607	P04550	Ptms Znbp	Parathymosin (Zinc-binding 11.5 kDa protein)	102	0.77451	Ptms_21	9050.02	27.3747	P04550 (2-80) [Acetyl]	4.41e-09	P04550_9050.04847	9050.05	27.3221	P04550 (2-80) N6-acetyl-L-lysine@1 RESID:55@2	1.14e-18	12.7263	12.8645	16.253	16.3269	15.9703	13.3955	14.1928	12.2799	13.3821	0.7564	1.5156	0.175227
408	Abracl(1-81)	9066.78	71.205	73.349	D3ZSL2	Abracl	Costars family protein ABRACL (ABRA C-terminal-like protein)	133	0.609023						D3ZSL2_9066.82178	9066.82	71.5953	D3ZSL2 (1-81)	9.44e-11	17.2787	17.2604	13.1624	17.5951	13.4379	14.6643	13.178	13.9632	12.1941	0.959037	2.24698	0.109891
409	Dnm1(2-85) [Acetyl]	9086.73	72.863	74.193	P21575	Dnm1 Dnm	Dynamin-1 (EC 3.6.5.5) (B-dynamin) (D100) (Dynamin, brain)	864	0.0972222	Dnm1_1	9086.73	73.4722	P21575 (2-85) [Acetyl]	3.4e-11						18.2696	17.2137	13.4405	15.5627	14.9246	14.446	14.052	13.8758	15.1635	0.753668	1.49791	0.176332
410	LOC100360316(2-89)	9113.85	10.649	12.079	Q4KLJ0	LOC100360316 Hmgn2 LOC102549131 rCG_30810	High mobility group nucleosomal binding domain 2 (High mobility group nucleosomal binding domain 2, isoform CRA_a) (Hypothetical protein LOC100360316) (Non-histone chromosomal protein HMG-17)	90	0.977778	LOC100360316_3	9113.86	11.374	Q4KLJ0 (2-89)	6.86e-07	Q4KLJ0_9113.906095	9113.91	11.2077	Q4KLJ0 (2-89)	6.88e-09	13.7996	14.7313	13.6655	14.634	14.5326	13.4299	13.8439	14.8539	13.1219	0.513413	0.460242	0.306611
412	Prnp(23-111)- P13852 (23-111	9198.35	26.328	27.485	P13852	Prnp Prn Prp	Major prion protein (PrP) (CD antigen CD230)	254	0.350394	Prnp_1 + Prnp_0	9198.35247 + 9198.35485	26.49133333 + 27.63466667	P13852 (23-111) + P13852 (23-111)	2.45e-07 + 1.6e-05	P13852_9199.387585	9199.39	26.3539	P13852 (23-111)	3.42e-19	18.5878	18.7005	18.5165	18.6168	18.0102	16.734	17.9488	17.9826	15.2696	1.44521	1.50265	0.0358749
415	Atp5if1(30-107)	9209.67	28.248	32.045	Q03344	Atp5if1 Atpi Atpif1 If1	ATPase inhibitor, mitochondrial (ATP synthase F1 subunit epsilon) (Inhibitor of F(1)F(o)-ATPase) (IF(1)) (IF1)	107	0.728972	Atp5if1_3	9209.69	28.836	Q03344 (30-107)	9.92e-08	Q03344_9209.721745	9209.72	28.4505	Q03344 (30-107)	6.84e-17	21.4015	21.9566	20.6364	20.9098	16.3216	17.7796	19.1507	18.1655	12.4289	1.01711	3.36401	0.0961363
416	Alms1(1930-2010)	9212.87	34.601	35.587	F1LVG9	Alms1	ALMS1, centrosome and basal body-associated protein	3565	0.0227209						F1LVG9_9212.793545	9212.79	35.9323	F1LVG9 (1930-2010)	1.65e-05	19.7406	18.6024	20.5915	18.5657	17.4576	18.4334	18.0899	18.1357	13.9882	0.840156	1.82977	0.144492
417	Lrrcc1(844-920)	9228.86	32.672	35.069	E9PTY0	Lrrcc1	Leucine-rich repeat and coiled-coil centrosomal protein 1	1010	0.0762376						E9PTY0_9228.920755	9228.92	34.0728	E9PTY0 (844-920)	8.87e-06	19.606	19.6662	20.0691	18.9742	16.8846	18.8727	17.8175	16.7602	12.6856	0.974558	2.50604	0.106033
419	Hmgn2(2-90)	9241.95	10.8	11.977	Q4KLJ0	LOC100360316 Hmgn2 LOC102549131 rCG_30810	High mobility group nucleosomal binding domain 2 (High mobility group nucleosomal binding domain 2, isoform CRA_a) (Hypothetical protein LOC100360316) (Non-histone chromosomal protein HMG-17)	90	0.988889	LOC100360316_4	9241.96	11.273	Q4KLJ0 (2-90)	1.1e-08	Q4KLJ0_9242.001055	9242	11.2199	Q4KLJ0 (2-90)	4.52e-09	15.7207	16.1811	16.0596	16.4037	15.8411	12.809	15.5326	13.7313	13.5429	2.31919	2.1373	0.00479519
422	Atp5if1(29-107)	9297.7	28.628	31.767	Q03344	Atp5if1 Atpi Atpif1 If1	ATPase inhibitor, mitochondrial (ATP synthase F1 subunit epsilon) (Inhibitor of F(1)F(o)-ATPase) (IF(1)) (IF1)	107	0.738318	Atp5if1_4	9297.71	29.0435	Q03344 (29-107)	3.44e-07						21.2185	21.8113	20.1581	20.6276	15.8113	16.2251	18.6204	17.0319	12.964	1.27553	3.71499	0.0530233
423	LOC684509(2-84) [Acetyl] & [29.2397]	9305.73	88.151	89.545	M0RB63	LOC684509	NADH dehydrogenase [ubiquinone] 1 alpha subcomplex subunit 3 (Complex I-B9) (NADH-ubiquinone oxidoreductase B9 subunit)	92	0.902174	LOC684509_0	9305.76	88.7917	M0RB63 (2-84) [Acetyl] & [29.2397]	2.3e-08						13.5387	16.1908	12.6852	15.3269	13.5018	14.7248	12.4938	14.365	12.2221	0.379287	0.797231	0.417555
425	Ndufa4(1-82) [-1.0407]	9319.8	76.743	78.434	B2RZD6	Ndufa4 rCG_28086	Ndufa4 protein (Ndufa4, mitochondrial complex-associated) (RCG28086, isoform CRA_a)	82	1	Ndufa4_10	9319.81	77.0098	B2RZD6 (1-82) [-1.0407]	9.75e-14						16.786	16.5597	11.9457	17.1357	12.9032	17.0319	19.2396	16.9545	14.8533	0.648058	-1.95375	0.224876
426	Ndufa4(1-82)	9320.85	69.753	71.201	B2RZD6	Ndufa4 rCG_28086	Ndufa4 protein (Ndufa4, mitochondrial complex-associated) (RCG28086, isoform CRA_a)	82	1	Ndufa4_3	9320.87	70.19	B2RZD6 (1-82)	1.05e-31	B2RZD6_9320.867965	9320.87	69.4749	B2RZD6 (1-82)	8.37e-66	23.1395	23.417	20.4576	21.5685	19.6096	21.2125	20.4375	23.2961	20.7955	0.0724741	0.203036	0.846303
427	Ndufa4(1-82) [Plus1Oxy]	9336.84	64.315	65.826	B2RZD6	Ndufa4 rCG_28086	Ndufa4 protein (Ndufa4, mitochondrial complex-associated) (RCG28086, isoform CRA_a)	82	1	Ndufa4_1	9336.84	64.53	B2RZD6 (1-82) [Plus1Oxy]	7.94e-19						18.3365	19.0638	12.1188	17.4087	16.456	14.4532	17.0638	19.2512	16.2175	0.0144582	-0.0696698	0.967257
428	Ndufa4(1-82) [15.9862]	9336.84	69.381	70.673	B2RZD6	Ndufa4 rCG_28086	Ndufa4 protein (Ndufa4, mitochondrial complex-associated) (RCG28086, isoform CRA_a)	82	1	Ndufa4_2	9336.84	69.9228	B2RZD6 (1-82) [15.9862]	2.17e-25						22.6671	21.7675	19.9287	21.1079	19.3731	18.547	20.2989	21.4476	19.0479	0.61534	1.13348	0.242471
429	Ndufa4(1-82) [Acetyl]	9362.86	76.236	77.389	B2RZD6	Ndufa4 rCG_28086	Ndufa4 protein (Ndufa4, mitochondrial complex-associated) (RCG28086, isoform CRA_a)	82	1	Ndufa4_9	9362.88	75.4697	B2RZD6 (1-82) [Acetyl]	1.49e-28	B2RZD6_9362.87853	9362.88	75.1498	B2RZD6 (1-82)	4.59e-61	12.0566	19.9601	16.5864	19.0292	12.9459	13.9236	15.3818	13.6923	13.0681	0.534025	2.0992	0.292399
430	Basp1(1-88) [49.1397]	9378.69	38.125	40.151	Q05175	Basp1 Nap22	Brain acid soluble protein 1 (22 kDa neuronal tissue-enriched acidic protein) (Neuronal axonal membrane protein NAP-22)	220	0.4	Basp1_1	9378.71	38.3463	Q05175 (1-88) [49.1397]	9.62e-22						21.5731	21.0426	22.1143	22.0723	21.7056	22.3348	21.1269	21.1143	19.3101	0.591544	0.730054	0.256127
433	Tsc22d1(58-143) [Acetyl]	9394.73	77.34	78.346	P62501	Tsc22d1 Tgfb1i4 Tsc22	TSC22 domain family protein 1 (Regulatory protein TSC-22) (TGFB-stimulated clone 22 homolog) (Transforming growth factor beta-1-induced transcript 4 protein)	143	0.601399	Tsc22d1_2	9394.73	77.8308	P62501 (58-143) [Acetyl]	5.81e-09						17.5127	18.417	16.3251	16.0743	16.4252	14.6744	11.9589	16.1297	15.1596	1.48463	2.47022	0.0327623
434	Atp5if1(28-107)	9411.74	28.295	30.209	Q03344	Atp5if1 Atpi Atpif1 If1	ATPase inhibitor, mitochondrial (ATP synthase F1 subunit epsilon) (Inhibitor of F(1)F(o)-ATPase) (IF(1)) (IF1)	107	0.747664						Q03344_9411.780715	9411.78	28.8476	Q03344 (28-107)	1.48e-05	16.3443	17.185	12.5527	14.7885	11.14	14.0143	13.6433	13.1182	13.4958	0.26729	0.83419	0.540393
435	Tsc22d1(57-143) [2.9397]	9426.72	70.89	72.351	P62501	Tsc22d1 Tgfb1i4 Tsc22	TSC22 domain family protein 1 (Regulatory protein TSC-22) (TGFB-stimulated clone 22 homolog) (Transforming growth factor beta-1-induced transcript 4 protein)	143	0.608392	Tsc22d1_0	9426.72	71.4467	P62501 (57-143) [2.9397]	8.58e-11						15.1155	15.8965	12.9068	16.734	17.0951	14.2023	13.8293	17.9545	15.5657	0.0483596	0.161614	0.894624
436	Aldh1a1(190-281)	9456.03	65.835	66.737	A0A0H2UHP1	Aldh1a1	Aldehyde dehydrogenase 1A1	504	0.18254						A0A0H2UHP1_9455.999265	9456	66.1759	A0A0H2UHP1 (190-281)	6.16e-08	21.1704	20.002	21.3211	19.6364	19.1282	21.0559	19.4025	20.0156	18.7634	0.286224	0.442245	0.51734
437	Cox6a1(29-111)	9485.69	64.627	66.517	P10818	Cox6a1 Cox6al	Cytochrome c oxidase subunit 6A1, mitochondrial (Cytochrome c oxidase polypeptide VIa-liver)	111	0.747748						P10818_9485.716035	9485.72	65.0119	P10818 (29-111)	2.5e-12	17.92	18.7307	17.5127	12.9233	12.4121	14.8116	18.4252	18.0211	17.7273	0.347755	-1.34658	0.448998
438	Atp5if1(27-107)	9498.77	28.966	31.816	Q03344	Atp5if1 Atpi Atpif1 If1	ATPase inhibitor, mitochondrial (ATP synthase F1 subunit epsilon) (Inhibitor of F(1)F(o)-ATPase) (IF(1)) (IF1)	107	0.757009	Atp5if1_6	9498.79	28.7892	Q03344 (27-107)	3.23e-08	Q03344_9498.812745	9498.81	28.7241	Q03344 (27-107)	5.67e-13	20.5638	21.0691	19.7471	19.6347	17.5507	13.3861	17.9316	15.1752	15.4608	2.26089	4.22465	0.00548412
440	Atp5if1(26-107)	9555.79	28.723	31.979	Q03344	Atp5if1 Atpi Atpif1 If1	ATPase inhibitor, mitochondrial (ATP synthase F1 subunit epsilon) (Inhibitor of F(1)F(o)-ATPase) (IF(1)) (IF1)	107	0.766355	Atp5if1_5	9555.8	28.7127	Q03344 (26-107)	1.67e-13	Q03344_9555.834205	9555.83	28.6597	Q03344 (26-107)	5.35e-27	21.265	21.8764	20.5731	20.6186	17.1752	18.5694	19.0769	17.4893	14.2337	1.21068	2.95933	0.0615631
441	Atp5if1(26-107)	9597.79	28.748	31.264	Q03344	Atp5if1 Atpi Atpif1 If1	ATPase inhibitor, mitochondrial (ATP synthase F1 subunit epsilon) (Inhibitor of F(1)F(o)-ATPase) (IF(1)) (IF1)	107	0.766355						Q03344_9597.84477	9597.84	29.6429	Q03344 (26-107)	2.23e-06	17.5432	17.92	12.5887	15.0929	13.425	14.5587	13.1972	14.1385	14.4236	0.452475	1.23445	0.352797
443	Snrpf(2-86)	9629.72	74.222	75.805	D4AAT4	Snrpf rCG_48672	Sm protein F	86	0.988372						D4AAT4_9629.74667	9629.75	74.9101	D4AAT4 (2-86)	0.000927416	16.3127	16.0145	12.9039	15.6855	13.7535	13.2923	12.7547	15.1236	13.649	0.681191	1.22912	0.208357
444	Arpp21(2-88) [Acetyl] & [79.9202]	9634.82	37.186	38.181	Q5FVI0	Arpp21 Arpp-21 LOC363153 RGD1307215 rCG_25854	Arpp-21 protein (Similar to cyclic AMP-regulated phosphoprotein, 21 isoform 2, isoform CRA_a) (cAMP-regulated phosphoprotein 21)	88	0.988636	Arpp21_0	9634.71	36.2345	Q5FVI0 (2-88) [Acetyl] & [79.9202]	2.71e-05						17.4656	16.624	15.6855	16.8238	10.7112	13.9805	14.2025	14.0868	13.5211	0.505258	1.51432	0.312422
445	Cox6a1(27-111)	9659.76	64.704	65.638	P10818	Cox6a1 Cox6al	Cytochrome c oxidase subunit 6A1, mitochondrial (Cytochrome c oxidase polypeptide VIa-liver)	111	0.765766	Cox6a1_1	9659.79	66.0052	P10818 (27-111)	4.02e-21	P10818_9659.780095	9659.78	65.9186	P10818 (27-111)	1.2e-54	21.5545	21.8191	22.4651	21.6006	20.1079	22.1856	21.3962	22.7451	20.3211	0.0875637	-0.152563	0.817403
446	Cox6a1(27-111) [Methyl]	9674.75	64.364	66.046	P10818	Cox6a1 Cox6al	Cytochrome c oxidase subunit 6A1, mitochondrial (Cytochrome c oxidase polypeptide VIa-liver)	111	0.765766	Cox6a1_3	9674.75	66.0848	P10818 (27-111) [Methyl]	1.16e-06						22.4501	22.4651	21.7915	22.1976	21.0292	20.714	23.178	22.3538	22.2961	0.100814	-0.148763	0.792841
448	Cox6a1(27-111) [Plus2Oxy]	9691.78	59.335	63.059	P10818	Cox6a1 Cox6al	Cytochrome c oxidase subunit 6A1, mitochondrial (Cytochrome c oxidase polypeptide VIa-liver)	111	0.765766	Cox6a1_0	9691.8	59.4073	P10818 (27-111) [Plus2Oxy]	3.72e-06						21.0821	21.7796	12.7163	18.4696	18.6971	20.3101	13.3582	20.1946	10.9659	0.371009	2.34176	0.425589
449	Cox6a1(27-111)	9701.79	66.754	67.805	P10818	Cox6a1 Cox6al	Cytochrome c oxidase subunit 6A1, mitochondrial (Cytochrome c oxidase polypeptide VIa-liver)	111	0.765766						P10818_9701.79066	9701.79	66.8302	P10818 (27-111)	232.308	11.4996	13.6593	19.9459	19.1307	18.3794	15.121	13.6521	13.7149	12.3478	0.7155	2.81405	0.192531
450	Atp5if1(25-107)	9701.85	28.971	30.689	Q03344	Atp5if1 Atpi Atpif1 If1	ATPase inhibitor, mitochondrial (ATP synthase F1 subunit epsilon) (Inhibitor of F(1)F(o)-ATPase) (IF(1)) (IF1)	107	0.775701	Atp5if1_7	9701.86	29.702	Q03344 (25-107)	1.61e-05						17.5878	17.3581	13.25	15.2099	13.0414	14.4124	13.1129	14.7529	12.7935	0.625081	1.52154	0.237093
452	Atp5if1(25-107)	9702.87	29.072	31.131	Q03344	Atp5if1 Atpi Atpif1 If1	ATPase inhibitor, mitochondrial (ATP synthase F1 subunit epsilon) (Inhibitor of F(1)F(o)-ATPase) (IF(1)) (IF1)	107	0.775701						Q03344_9702.902615	9702.9	29.4198	Q03344 (25-107)	5.85e-05	17.714	17.5878	12.3038	16.0889	12.366	14.7724	13.4163	15.2805	13.9057	0.251778	0.868374	0.560044
453	Uqcrq(2-82)	9711.13	61.544	63.551	Q7TQ16	Uqcrq Qpc	Cytochrome b-c1 complex subunit 8 (Complex III subunit 8) (Complex III subunit VIII) (Low molecular mass ubiquinone-binding protein) (Ubiquinol-cytochrome c reductase complex 9.5 kDa protein) (Ubiquinol-cytochrome c reductase complex ubiquinone-binding protein QP-C)	82	0.987805	Uqcrq_1	9711.13	62.6738	Q7TQ16 (2-82)	1.13e-20						17.528	16.9882	15.997	12.1604	11.7009	14.0771	13.6099	13.243	11.6153	0.559543	1.73857	0.275713
454	Uqcrq(2-82)	9712.17	62.233	63.696	Q7TQ16	Uqcrq Qpc	Cytochrome b-c1 complex subunit 8 (Complex III subunit 8) (Complex III subunit VIII) (Low molecular mass ubiquinone-binding protein) (Ubiquinol-cytochrome c reductase complex 9.5 kDa protein) (Ubiquinol-cytochrome c reductase complex ubiquinone-binding protein QP-C)	82	0.987805						Q7TQ16_9712.171725	9712.17	62.6526	Q7TQ16 (2-82)	8.13e-42	17.8667	12.7032	17.0743	19.5069	12.88	15.6899	16.4301	13.7048	13.3635	0.303928	1.20909	0.496675
455	Uqcrq(2-82) [Plus2Oxy]	9744.13	61.259	62.061	Q7TQ16	Uqcrq Qpc	Cytochrome b-c1 complex subunit 8 (Complex III subunit 8) (Complex III subunit VIII) (Low molecular mass ubiquinone-binding protein) (Ubiquinol-cytochrome c reductase complex 9.5 kDa protein) (Ubiquinol-cytochrome c reductase complex ubiquinone-binding protein QP-C)	82	0.987805	Uqcrq_2 + Uqcrq_0	9744.1291 + 9744.15161	61.2755 + 60.8695	Q7TQ16 (2-82) [Plus2Oxy] + Q7TQ16 (2-82) [Plus2Oxy]	2.5e-12 + 4.59e-09						12.3784	21.3538	13.0866	19.4756	12.4453	21.5592	12.8222	13.6588	14.36	0.0179273	0.147878	0.959561
458	Cox6a1(26-111)	9790.77	64.461	66.176	P10818	Cox6a1 Cox6al	Cytochrome c oxidase subunit 6A1, mitochondrial (Cytochrome c oxidase polypeptide VIa-liver)	111	0.774775	Cox6a1_2	9790.78	65.3135	P10818 (26-111)	0.000146983	P10818_9790.820585	9790.82	64.9885	P10818 (26-111)	6.9e-09	18.7537	19.0047	17.5878	17.7471	11.0235	18.3408	18.5545	18.0479	12.8968	0.0228004	-0.136629	0.948854
459	Lsm5(2-91)	9842.03	96.368	97.094	D3ZBJ0	Lsm5 LSM5	U6 snRNA-associated Sm-like protein LSm5	92	0.978261						D3ZBJ0_9842.09728	9842.1	96.365	D3ZBJ0 (2-91)	2.27e-08	14.8679	16.8484	16.0638	16.1216	13.9837	16.2194	15.1357	14.183	15.1317	0.245721	0.409631	0.56791
460	Dbi(2-87) [Acetyl]	9932.09	50.071	51.066	P11030	Dbi	Acyl-CoA-binding protein (ACBP) (Diazepam-binding inhibitor) (DBI) (Endozepine) (EP) [Cleaved into: Triakontatetraneuropeptide (TTN);Octadecaneuropeptide (ODN)]	87	0.988506	Dbi_1	9932.11	50.2092	P11030 (2-87) [Acetyl]	1.26e-36	M0RDC5_9932.12358	9932.12	50.2201	M0RDC5 (2-87)	3.92e-62	23.4041	23.5638	21.2006	23.1765	21.9672	22.8764	18.4334	25.0401	22.3538	0.141016	0.486501	0.722743
461	Dbi(2-87) [Acetyl] & [Plus1Oxy]	9948.09	47.764	49.647	P11030	Dbi	Acyl-CoA-binding protein (ACBP) (Diazepam-binding inhibitor) (DBI) (Endozepine) (EP) [Cleaved into: Triakontatetraneuropeptide (TTN);Octadecaneuropeptide (ODN)]	87	0.988506	Dbi_3	9948.12	47.869	P11030 (2-87) [Acetyl] & [Plus1Oxy]	2.72e-16						19.9742	18.6276	14.1416	21.2707	20.0559	20.343	19.1874	22.155	17.8484	0.275653	-1.06945	0.530087
463	Cox6b1(2-86) [Acetyl]	9975.83	59.524	61.543	D3ZD09	Cox6b1 LOC120103152 LOC681754	Cytochrome c oxidase subunit 6B1-like	97	0.876289	Cox6b1_1	9975.84	59.9457	D3ZD09 (2-86) [Acetyl]	2.82e-14	D3ZD09_9975.84857	9975.85	59.9654	D3ZD09 (2-86)	2.48e-23	18.2877	17.3581	14.7583	14.2415	13.771	11.8779	16.5402	15.1024	12.739	0.550575	1.61842	0.281465
464	Hmgn1(2-96)	9986.25	11.776	13.028	Q5U1W8	Hmgn1	High-mobility group nucleosome binding domain 1	96	0.989583	LOC100911295_2	9986.25	12.1675	Q5U1W8 (2-96)	1.79e-07	Q5U1W8_9987.298835	9987.3	12.4057	Q5U1W8 (2-96)	2.08e-07	11.9572	16.0806	15.0826	15.755	15.4987	14.0935	13.3443	15.0054	12.8039	0.525725	1.06305	0.298041
466	Amt(167-264)	10003.2	65.338	66.347	M0R9I6	Amt	Aminomethyltransferase	399	0.245614						M0R9I6_10003.18199	10003.2	65.5603	M0R9I6 (167-264)	1.29e-05	17.5657	16.8113	17.5731	16.2659	15.0659	14.5183	12.9586	15.8606	11.6248	1.7087	2.9158	0.019557
467	Cox6b1(2-86) [Acetyl] & [Plus2Oxy]	10007.8	59.807	62.12	D3ZD09	Cox6b1 LOC120103152 LOC681754	Cytochrome c oxidase subunit 6B1-like	97	0.876289	Cox6b1_4	10007.8	60.295	D3ZD09 (2-86) [Acetyl] & [Plus2Oxy]	1.27e-12						16.9882	18.2787	13.7679	13.8707	11.4781	12.1726	17.3752	13.7396	13.1155	0.178296	0.775996	0.663291
468	Ptms(2-88) [Acetyl]	10008.4	26.051	27.702	P04550	Ptms Znbp	Parathymosin (Zinc-binding 11.5 kDa protein)	102	0.852941	Ptms_20	10008.4	26.4383	P04550 (2-88) [Acetyl]	2.21e-09	P04550_10009.43167	10009.4	26.5724	P04550 (2-88) N6-acetyl-L-lysine@1 RESID:55@2	1.62e-08	15.9748	16.4104	13.9381	15.8751	16.0124	14.1029	17.1457	15.9658	15.1437	0.0240713	0.0526223	0.946082
470	Arpp19(1-89) [Acetyl]	10014.1	30.689	31.983	Q712U5-2	Arpp19	cAMP-regulated phosphoprotein 19 (ARPP-19)	112	0.794643	Arpp19_0	10014.1	31.3312	Q712U5-2 (1-89) [Acetyl]	0.00482356						16.3233	15.412	15.9153	16.6523	11.6127	15.1985	12.9048	14.2651	13.0398	0.548973	1.33105	0.282505
471	Sf3b5(2-86) [Acetyl]	10023.8	56.335	57.265	D4A5T1	Sf3b5 rCG_63240	Splicing factor 3B subunit 5 (SF3b5)	86	0.988372	Sf3b5_0	10023.8	56.7283	D4A5T1 (2-86) [Acetyl]	8.5e-05	D4A5T1_10023.77831	10023.8	56.6958	D4A5T1 (2-86)	0.275412	19.0426	12.9086	13.4993	14.887	12.5542	13.8393	11.1728	14.0351	12.6417	0.530316	1.65612	0.294906
475	Ptms(14-102)	10219.5	17.93	19.096	P04550	Ptms Znbp	Parathymosin (Zinc-binding 11.5 kDa protein)	102	0.872549	Ptms_0	10219.5	18.714	P04550 (14-102)	1e-17	B3DM95_10219.56581	10219.6	18.6702	B3DM95 (14-102)	3.14e-29	16.0868	14.4252	16.2732	15.412	15.2475	13.9094	15.4252	14.5507	12.2816	1.12525	1.4472	0.0749457
476	Hmgn3(2-96)	10236.3	11.095	12.066	M0R5I3	Hmgn3	High mobility group nucleosome-binding domain-containing protein 3	151	0.629139						M0R5I3_10236.42142	10236.4	11.5004	M0R5I3 (2-96)	163.167	14.9431	16.1012	16.6662	16.7207	15.9293	13.8382	13.3021	12.6551	13.6239	3.40522	2.71728	0.000393353
478	Dynll2(2-89) [Acetyl]	10254	68.186	71.468	Q78P75	Dynll2 Dlc2	Dynein light chain 2, cytoplasmic (Dynein light chain LC8-type 2)	89	0.988764	Dynll2_9	10254	68.6135	Q78P75 (2-89) [Acetyl]	1.49e-16	Q78P75_10254.03541	10254	68.5557	Q78P75 (2-89)	5.41e-30	19.002	19.2185	11.9386	12.8355	11.7508	18.7207	14.091	17.9545	13.9676	0.224071	-1.23438	0.596937
480	Timm9(2-89)half cystine	10278.1	67.248	69.44	Q9WV97	Timm9 Tim9 Tim9a Timm9a	Mitochondrial import inner membrane translocase subunit Tim9	89	0.988764						Q9WV97_10278.10353	10278.1	67.3129	Q9WV97 (2-89) half cystine@1, half cystine@1 PSI-MOD:798@26|PSI-MOD:798@50	7e-08	15.906	17.0319	13.4603	15.5951	11.8673	17.0426	15.2696	14.8775	14.092	0.181741	-0.548284	0.65805
481	Timm9(2-89)	10280.1	68.026	70.305	Q9WV97	Timm9 Tim9 Tim9a Timm9a	Mitochondrial import inner membrane translocase subunit Tim9	89	0.988764						Q9WV97_10280.11918	10280.1	67.1891	Q9WV97 (2-89)	0.000318905	16.4219	16.3092	13.7482	15.3141	13.4137	13.001	15.6354	14.7335	10.7766	0.614717	1.50483	0.242819
483	Dynll2(2-89) [Acetyl] & [47.9435]	10302	65.359	70.814	Q78P75	Dynll2 Dlc2	Dynein light chain 2, cytoplasmic (Dynein light chain LC8-type 2)	89	0.988764	Dynll2_0	10302	69.5525	Q78P75 (2-89) [Acetyl] & [47.9435]	9.09e-14						21.6364	21.8839	18.6593	20.6096	12.2136	14.0754	19.1946	12.5167	13.2193	0.908833	4.24908	0.123358
484	Lsm8(2-96) [Acetyl]	10306.2	102.44	103.058	B2RZB6	Lsm8 LSM8 Lsm8_predicted Naa38 rCG_28078	U6 snRNA-associated Sm-like protein LSm8	96	0.989583	Lsm8_2	10306.2	102.314	B2RZB6 (2-96) [Acetyl]	1.69e-20						15.2137	14.6154	17.8484	16.6662	14.8965	17.5049	17.0426	17.2419	16.4544	0.86455	-1.21291	0.1366
485	Lsm8(2-96)	10307.3	102.44	103.244	B2RZB6	Lsm8 LSM8 Lsm8_predicted Naa38 rCG_28078	U6 snRNA-associated Sm-like protein LSm8	96	0.989583						B2RZB6_10307.26106	10307.3	102.267	B2RZB6 (2-96)	9.31e-40	15.2326	14.365	17.6731	13.1799	14.9567	17.4496	16.8606	17.4252	16.5065	1.25977	-1.97901	0.0549838
486	Dynll1(2-89)N6-acetyl-L-lysine	10312.1	68.473	71.732	P63170	Dynll1 Dncl1 Dnclc1 Pin	Dynein light chain 1, cytoplasmic (8 kDa dynein light chain) (DLC8) (Dynein light chain LC8-type 1) (Protein inhibitor of neuronal nitric oxide synthase) (PIN)	89	0.988764						P63170_10312.0885	10312.1	69.7276	P63170 (2-89) N6-acetyl-L-lysine@1 RESID:55@34	2.23235	17.0211	16.3529	13.6209	14.7432	11.9613	15.5315	15.8386	12.7888	12.844	0.147898	0.489141	0.71138
487	LOC100361920(2-89) [-47.2500]	10318	67.006	71.495	A0A0G2JU43	LOC100361920	Dynein light chain	118	0.745763	LOC100361920_0	10318	69.7932	A0A0G2JU43 (2-89) [-47.2500]	4.04e-07						18.4696	20.895	14.3072	18.4046	12.3514	13.0286	13.8005	13.3844	11.5711	1.18114	3.93939	0.0658957
488	Lsm8(1-96) [Methyl] & [Acetyl]	10322.2	98.675	99.634	B2RZB6	Lsm8 LSM8 Lsm8_predicted Naa38 rCG_28078	U6 snRNA-associated Sm-like protein LSm8	96	1	Lsm8_0	10322.3	98.5097	B2RZB6 (1-96) [Methyl] & [Acetyl]	7.88e-09						15.2805	11.8017	16.0145	13.8823	13.3853	15.0982	15.448	14.6439	12.5167	0.131882	-0.353824	0.738104
489	Atp5mf(2-88) [Acetyl]	10356.5	62.794	64.628	D3ZAF6	Atp5mf Atp5j2	ATP synthase subunit f, mitochondrial (ATP synthase membrane subunit f)	88	0.988636	Atp5mf_1	10356.5	62.4762	D3ZAF6 (2-88) [Acetyl]	3.22e-10	D3ZAF6_10356.53136	10356.5	62.5366	D3ZAF6 (2-88)	5.77e-22	20.5451	20.7715	18.1357	19.2419	15.8238	17.4656	16.7731	19.5049	13.5294	0.685969	2.08533	0.206078
490	Sh3bgrl3(2-93) [Acetyl]	10381.2	69.995	71.092	B2RZ27	Sh3bgrl3 rCG_30780	SH3 domain-binding glutamic acid-rich-like protein 3 (TNF inhibitory protein B1) (TIP-B1)	93	0.989247	Sh3bgrl3_4	10381.2	70.2163	B2RZ27 (2-93) [Acetyl]	4.92e-16	B2RZ27_10381.24508	10381.2	70.1627	B2RZ27 (2-93)	1.24e-39	21.2066	20.265	22.6141	21.5309	21.1825	22.976	22.391	19.9742	19.5394	0.0572303	0.139673	0.876536
491	Sh3bgrl3(1-93) [Acetyl] & [-115.0819]	10397.2	69.455	70.667	B2RZ27	Sh3bgrl3 rCG_30780	SH3 domain-binding glutamic acid-rich-like protein 3 (TNF inhibitory protein B1) (TIP-B1)	93	1	Sh3bgrl3_2	10397.2	70.4413	B2RZ27 (1-93) [Acetyl] & [-115.0819]	3.48e-10						19.2922	17.9658	20.3538	18.7307	19.6869	20.68	19.8207	19.2581	20.6971	0.835398	-0.908105	0.146084
492	Sh3bgrl3(2-93) [Acetyl] & [Plus2Oxy]	10412.2	69.587	70.815	B2RZ27	Sh3bgrl3 rCG_30780	SH3 domain-binding glutamic acid-rich-like protein 3 (TNF inhibitory protein B1) (TIP-B1)	93	0.989247	Sh3bgrl3_3	10412.2	70.1775	B2RZ27 (2-93) [Acetyl] & [Plus2Oxy]	2.14e-12						19.1457	18.4893	20.2989	20.1825	20.1704	19.7618	12.1863	13.8522	21.4273	0.701701	2.85048	0.198746
493	Sh3bgrl3(2-93) [73.9588]	10413.2	69.587	70.673	B2RZ27	Sh3bgrl3 rCG_30780	SH3 domain-binding glutamic acid-rich-like protein 3 (TNF inhibitory protein B1) (TIP-B1)	93	0.989247	Sh3bgrl3_5 & Sh3bgrl3_0	10413.20345 & 10413.22289	70.74 & 69.9935	B2RZ27 (2-93) [73.9588] & B2RZ27 (2-93) [Acetyl] & [Plus2Oxy]	1.49e-10 & 1.07e-09	G3V939_10413.23118	10413.2	70.1236	G3V939 (164-254)	8.51e-08	21.3266	20.1332	21.6971	21.1395	20.8727	20.6886	21.8385	21.265	22.3266	0.541911	-0.495854	0.287137
496	Sh3bgrl3(2-93) [Acetyl] & [46.9332]	10428.2	68.849	70.719	B2RZ27	Sh3bgrl3 rCG_30780	SH3 domain-binding glutamic acid-rich-like protein 3 (TNF inhibitory protein B1) (TIP-B1)	93	0.989247	Sh3bgrl3_1	10428.2	69.5978	B2RZ27 (2-93) [Acetyl] & [46.9332]	4.07e-15						11.9406	12.6104	17.8906	16.4815	17.9373	14.8011	19.2718	16.0469	18.7764	0.489422	-1.85196	0.324024
499	Ptms(2-93) [Acetyl]	10575.7	25.514	26.506	P04550	Ptms Znbp	Parathymosin (Zinc-binding 11.5 kDa protein)	102	0.901961	Ptms_13	10575.7	25.695	P04550 (2-93) [Acetyl]	7.07e-21	P04550_10576.74455	10576.7	26.3241	P04550 (2-93) N6-acetyl-L-lysine@1 RESID:55@2	3.23e-40	18.5582	18.1257	19.4656	19.2232	18.5127	13.6291	14.3987	12.4288	12.0455	4.73664	5.65153	1.83383e-05
501	Arpp19(1-96) [Acetyl]	10639.5	30.832	32.276	Q712U5-2	Arpp19	cAMP-regulated phosphoprotein 19 (ARPP-19)	112	0.857143				Q712U5-2 (1-96) [Acetyl]	1.37e-06	Q712U5-2_10640.56374	10640.6	31.672	Q712U5-2 (1-96)	6.82e-05	15.9431	15.8062	16.9658	11.7765	12.2086	15.6865	14.3999	12.4025	12.6111	0.223512	0.765052	0.597707
503	S100b(2-92) [Acetyl]	10648	87.416	90.134	P04631	S100b	Protein S100-B (S-100 protein beta chain) (S-100 protein subunit beta) (S100 calcium-binding protein B)	92	0.98913	S100b_4	10648	88.1278	P04631 (2-92) [Acetyl]	3.73e-28	P04631_10648.01422	10648	87.9055	P04631 (2-92)	3.98e-35	17.7796	20.0951	16.9083	16.5582	11.7373	19.1257	15.7498	17.5507	12.933	0.0501681	0.275891	0.890906
505	S100b(2-92) [Acetyl] & [Plus1Oxy]	10664	86.133	88.652	P04631	S100b	Protein S100-B (S-100 protein beta chain) (S-100 protein subunit beta) (S100 calcium-binding protein B)	92	0.98913	S100b_3	10664	85.992	P04631 (2-92) [Acetyl] & [Plus1Oxy]	3.31e-14						17.5204	20.0426	13.861	18.2696	12.1861	19.0292	16.9992	17.8727	14.906	0.178409	-0.825835	0.663118
507	Ndufab1(65-156)	10668.3	90.292	91.544	D3ZF13	Ndufab1 Ndufab1_predicted rCG_40178	Acyl carrier protein	156	0.589744	Ndufab1_0	10668.3	91.1135	D3ZF13 (65-156)	1e-10	D3ZF13_10667.25225	10667.3	91.0592	D3ZF13 (65-156)	3.01e-17	15.5447	14.4831	15.759	13.3288	11.1531	14.8115	11.7294	12.1507	13.1851	0.432287	1.08456	0.369583
508	Ndufab1(65-156) [Plus1Oxy]	10683.2	87.476	88.656	D3ZF13	Ndufab1 Ndufab1_predicted rCG_40178	Acyl carrier protein	156	0.589744	Ndufab1_2	10683.3	88.1343	D3ZF13 (65-156) [Plus1Oxy]	4.27e-13						16.68	16.2931	15.6262	15.9234	11.097	13.9212	12.5141	13.0374	12.3191	0.94732	2.17601	0.112896
509	Ptms(2-94) [Acetyl]	10703.8	25.69	26.593	P04550	Ptms Znbp	Parathymosin (Zinc-binding 11.5 kDa protein)	102	0.911765	Ptms_9	10703.8	26.3765	P04550 (2-94) [Acetyl]	2.86e-29	P04550_10704.80313	10704.8	26.3241	P04550 (2-94) N6-acetyl-L-lysine@1 RESID:55@2	2.26e-44	18.4696	18.1104	19.2113	19.2137	18.1994	13.6113	14.8918	17.1752	15.0575	2.76302	3.45696	0.00172577
511	Lyrm4(2-91)	10720.7	58.228	60.22	D3ZYM7	Lyrm4 LOC102550385	LYR motif-containing 4	112	0.803571						D3ZYM7_10720.68256	10720.7	59.291	D3ZYM7 (2-91)	0.00351572	18.8636	18.5988	13.8172	13.8336	17.1752	17.4496	16.169	14.6287	13.9516	0.261479	0.907971	0.547673
515	Ndufa2(2-97)	10748.7	59.476	61.991	D3ZS58	Ndufa2 Ndufa2_predicted rCG_49583	NADH dehydrogenase [ubiquinone] 1 alpha subcomplex subunit 2	97	0.989691						D3ZS58_10748.73897	10748.7	59.527	D3ZS58 (2-97)	6.77e-23	19.8128	20.0691	12.5344	17.4972	12.1871	15.4137	12.4819	17.0426	14.6754	0.303616	1.51672	0.497032
516	Ptms(8-102)	10761.8	18.718	20.303	B3DM95	Ptms	Parathymosin	102	0.931373						B3DM95_10761.83582	10761.8	19.7232	B3DM95 (8-102)	3.85e-06	14.0532	12.7356	13.6101	14.6439	12.2843	14.0747	12.8354	14.6331	11.9967	0.0392626	0.0804274	0.913561
517	Acyp2(2-97) [Acetyl]	10767.4	57.422	59.286	P35745	Acyp2 Acyp	Acylphosphatase-2 (EC 3.6.1.7) (Acylphosphatase, muscle type isozyme) (Acylphosphate phosphohydrolase 2)	97	0.989691	Acyp2_1	10767.4	57.5413	P35745 (2-97) [Acetyl]	2.19e-15	P35745_10767.42674	10767.4	58.7313	P35745 (2-97)	5.63e-30	21.0088	21.7348	21.002	20.9601	20.6886	19.9316	21.5685	20.8651	20.6096	0.421586	0.335151	0.378803
518	Ndufa2(2-97) [Acetyl] & [Plus2Oxy]	10780.7	59.856	61.398	D3ZS58	Ndufa2 Ndufa2_predicted rCG_49583	NADH dehydrogenase [ubiquinone] 1 alpha subcomplex subunit 2	97	0.989691	Ndufa2_3 & Ndufa2_4	10780.74471 & 10780.70973	59.94133333 & 61.13516667	D3ZS58 (2-97) [Acetyl] & [Plus2Oxy] & D3ZS58 (2-97) [Acetyl] & [Plus2Oxy]	5.66e-13 & 1.73e-12						23.417	23.1285	21.5451	22.1301	21.0088	20.2066	21.5915	21.953	20.6714	0.949579	1.14026	0.112311
519	Ndufa2(2-97) [Acetyl] & [47.9488]	10796.7	59.555	60.796	D3ZS58	Ndufa2 Ndufa2_predicted rCG_49583	NADH dehydrogenase [ubiquinone] 1 alpha subcomplex subunit 2	97	0.989691	Ndufa2_2	10796.7	60.9453	D3ZS58 (2-97) [Acetyl] & [47.9488]	4.32e-12						19.3688	20.0691	12.3288	18.9142	17.6168	13.1708	13.787	14.7554	13.9111	1.28582	3.75347	0.0517823
520	Hspe1(2-102) [Acetyl]	10805.8	55.55	56.48	P26772	Hspe1	10 kDa heat shock protein, mitochondrial (Hsp10) (10 kDa chaperonin) (Chaperonin 10) (CPN10)	102	0.990196	Hspe1_2	10805.8	56.4793	P26772 (2-102) [Acetyl]	5.58e-35	P26772_10805.83041	10805.8	56.0267	P26772 (2-102)	4.71e-72	25.1214	24.1015	23.1472	23.3645	22.9725	22.6562	22.6141	25.2785	22.2096	0.30707	0.551815	0.493094
521	Ndufa2(2-97) [Acetyl] & [62.9459]	10811.7	56.989	58.372	D3ZS58	Ndufa2 Ndufa2_predicted rCG_49583	NADH dehydrogenase [ubiquinone] 1 alpha subcomplex subunit 2	97	0.989691	Ndufa2_6	10811.7	57.5677	D3ZS58 (2-97) [Acetyl] & [62.9459]	7.82e-10						15.2137	17.8846	14.8824	11.6078	12.0155	14.5943	14.8923	13.0555	14.5021	0.0150106	0.0597531	0.966027
522	Hspe1(2-102) [Acetyl] & [Plus1Oxy]	10821.8	54.837	55.962	P26772	Hspe1	10 kDa heat shock protein, mitochondrial (Hsp10) (10 kDa chaperonin) (Chaperonin 10) (CPN10)	102	0.990196	Hspe1_0 & Hspe1_1	10821.78939 & 10821.80391	55.88866667 & 55.03383333	P26772 (2-102) [Acetyl] & [Plus1Oxy] & P26772 (2-102) [Acetyl] & [Plus1Oxy]	5.04e-18 & 5.22e-18						21.9171	22.2125	20.654	22.5498	22.1795	19.2349	21.7915	20.7223	21.7836	0.797033	1.0195	0.159576
523	Ndufs6l1(21-116)	10847.4	41.962	42.905	D3ZCZ9	Ndufs6l1 LOC679739 rCG_41951	NADH dehydrogenase (ubiquinone) Fe-S protein 6 (RCG41951, isoform CRA_b)	48	2	LOC100912599_1	10847.4	42.4123	D3ZCZ9 (21-116)	2.84e-12	D3ZCZ9_10848.45404	10848.5	42.3435	D3ZCZ9 (21-116)	5.37e-28	20.2302	21.9316	21.0691	19.8921	18.8817	19.5318	21.7013	20.7389	19.7971	0.0193504	-0.041376	0.956422
525	Ndufs6l1(21-116) [Plus2Oxy]	10879.4	41.728	43.419	D3ZCZ9	Ndufs6l1 LOC679739 rCG_41951	NADH dehydrogenase (ubiquinone) Fe-S protein 6 (RCG41951, isoform CRA_b)	48	2	LOC100912599_0	10879.4	42.559	D3ZCZ9 (21-116) [Plus2Oxy]	1e-06						15.8679	18.5394	13.4753	13.7349	12.2074	13.6391	13.12	15.0102	13.6326	0.294427	0.914522	0.50766
526	Dynlrb1(2-96) [Acetyl]	10893.7	62.041	63.108	P62628	Dynlrb1 Dncl2a Dnlc2a	Dynein light chain roadblock-type 1 (Bithoraxoid-like protein) (BLP) (robl/LC7-like protein) (Dynein light chain 2A, cytoplasmic) (Dynein-associated protein Km23)	96	0.989583	Dynlrb1_1	10893.7	63.3532	P62628 (2-96) [Acetyl]	8e-15	P62628_10893.73024	10893.7	63.2161	P62628 (2-96)	6.13e-35	18.6024	16.4987	19.3408	18.4415	18.5507	18.562	17.6096	19.7273	10.8489	0.385735	1.59989	0.4114
527	Mtrr(409-507)	10909.7	61.215	62.473	Q498R1-1	Mtrr	Methionine synthase reductase (MSR) (EC 1.16.1.8) (Aquacobalamin reductase) (AqCbl reductase)	700	0.141429						Q498R1-1_10909.68438	10909.7	61.1134	Q498R1-1 (409-507)	5.7e-09	19.7553	16.4219	12.5397	19.3145	17.0638	13.2515	16.5341	13.9971	14.4104	0.787232	2.47078	0.163218
528	Dynlrb1(2-96) [Acetyl] & [Plus1Oxy]	10910.7	61.005	62.473	P62628	Dynlrb1 Dncl2a Dnlc2a	Dynein light chain roadblock-type 1 (Bithoraxoid-like protein) (BLP) (robl/LC7-like protein) (Dynein light chain 2A, cytoplasmic) (Dynein-associated protein Km23)	96	0.989583	Dynlrb1_0	10910.7	61.1985	P62628 (2-96) [Acetyl] & [Plus1Oxy]	5.84e-07						19.6749	14.4819	14.3667	19.1605	18.6558	14.4648	13.246	13.6733	12.2925	1.56033	3.84883	0.0275216
529	Ptms(2-96) [Acetyl]	10932.9	25.207	25.981	P04550	Ptms Znbp	Parathymosin (Zinc-binding 11.5 kDa protein)	102	0.931373	Ptms_7	10932.9	25.4002	P04550 (2-96) [Acetyl]	9.35e-28	P04550_10933.94577	10933.9	25.8814	P04550 (2-96) N6-acetyl-L-lysine@1 RESID:55@2	1.12e-61	17.9373	16.9083	18.6347	18.7439	17.6662	14.138	12.4456	13.686	12.1159	4.22365	4.8817	5.97523e-05
531	Mrps36(4-103)	11086.8	36.413	38.4	M0R776	Mrps36	Mitochondrial ribosomal protein S36	109	0.917431						M0R776_11086.86499	11086.9	36.8882	M0R776 (4-103)	6.17e-10	14.9153	16.8727	13.418	14.358	11.5914	14.5775	12.0464	15.959	13.8123	0.0378424	0.132293	0.916553
532	S100a13_0(2-98) [Acetyl] & [-1.9841]	11099.9	76.822	78.669	D3ZTB5	S100a13_0	S100a13_0	98	0.989796	S100a13_0	11099.8	77.4072	D3ZTB5 (2-98) [Acetyl] & [-1.9841]	0.000170422						18.0847	19.1053	13.6187	16.7207	12.9141	13.7286	16.4496	19.1801	13.3119	0.0839312	0.421175	0.824269
533	S100a13_1(2-98) [Acetyl]	11101.9	76.886	78.655	D3ZTB5	S100a13_1	S100a13_1	98	0.989796	S100a13_1	11101.9	77.4022	D3ZTB5 (2-98) [Acetyl]	2.37e-06	D3ZTB5_11101.89089	11101.9	78.2955	D3ZTB5 (2-98)	2.37e-06	16.9316	18.1206	11.5296	16.8846	12.3119	14.219	17.2326	19.2185	12.0343	0.0923005	-0.520426	0.808536
534	Ptms(2-98) [Acetyl]	11177	25.329	26.548	P04550	Ptms Znbp	Parathymosin (Zinc-binding 11.5 kDa protein)	102	0.95098	Ptms_5	11177	25.4108	P04550 (2-98) [Acetyl]	1.5e-25	B3DM95_11177.03129 + P04550_11177.03129	11177.03129 + 11177.03129	25.09275307 + 25.90016643	B3DM95 (2-98) + P04550 (2-98) N6-acetyl-L-lysine@1 RESID:55@2	2.32e-45	20.2066	20.0821	20.9024	20.6006	20.3321	20.3211	20.2989	20.6628	20.3857	0.0142056	0.007623	0.96782
535	Hdgfl3(2-98)	11211.7	49.073	51.002	Q923W4	Hdgfl3 Hdgfrp3 Hrp3	Hepatoma-derived growth factor-related protein 3 (HRP-3)	202	0.480198						Q923W4_11211.78107	11211.8	49.4874	Q923W4 (2-98)	2.47e-07	15.9177	15.846	13.1811	12.7291	14.1416	13.9019	13.9085	15.4736	14.1802	0.0012217	-0.00298562	0.997191
536	Acyp1(2-99) [Acetyl]	11215.8	58.342	59.711	D4A6X4	Acyp1 Acyp1_predicted rCG_20688	Acylphosphatase (EC 3.6.1.7)	99	0.989899	Acyp1_1	11215.8	58.8205	D4A6X4 (2-99) [Acetyl]	1.09e-12	D4A6X4_11215.79501	11215.8	58.657	D4A6X4 (2-99)	1.32e-22	21.6006	18.4496	19.83	20.1581	20.5069	19.1155	17.5878	13.1569	19.4149	1.06835	2.79022	0.0854376
537	Cstb(1-98)	11230.6	55.593	57.779	P01041	Cstb Cst6	Cystatin-B (Cystatin-beta) (Liver thiol proteinase inhibitor) (Stefin-B)	98	1						P01041_11230.61182	11230.6	56.5617	P01041 (1-98)	0.383862	17.7273	17.7537	15.9146	15.7073	11.781	17.3145	13.5783	12.8315	13.5994	0.427976	1.44585	0.373271
538	Cstb(1-98) [Acetyl] & [Plus2Oxy]	11262.6	56.119	57.314	P01041	Cstb Cst6	Cystatin-B (Cystatin-beta) (Liver thiol proteinase inhibitor) (Stefin-B)	98	1	Cstb_0	11262.6	56.6055	P01041 (1-98) [Acetyl] & [Plus2Oxy]	6.42e-05						17.2967	17.8965	12.2717	13.2595	13.8477	13.2503	14.7086	13.8082	11.2236	0.548037	1.66673	0.283115
539	H4c2(2-103) [Acetyl] & [28.0037]	11299.4	63.648	65.046	P62804	H4c2 Hist1h4b Hist4;Hist1h4m;H4c16 H4f16 H4ft Hist4h4	Histone H4 [Cleaved into: Osteogenic growth peptide (OGP)]	103	0.990291	H4c2_1	11299.4	64.0685	P62804 (2-103) [Acetyl] & [28.0037]	1.8e-10	P62804-1_11299.41927 & P62804-1_11299.38288	11299.41927 & 11299.38288	62.18908458 & 63.98360227	P62804-1 (2-103) omega-N,omega-N-dimethyl-L-arginine@1, N6,N6,N6-trimethyl-L-lysine@1 RESID:68@2|RESID:74@19 & P62804-1 (2-103) omega-N,omega-N'-dimethyl-L-arginine@1 RESID:67@2	2.1e-05 & 4.7e-14	20.8876	23.5522	23.5638	23.7182	22.3619	20.5823	23.1795	22.8346	21.9495	0.375435	0.680246	0.421274
540	Ptms(2-100) [Acetyl]	11305.1	25.321	26.562	P04550	Ptms Znbp	Parathymosin (Zinc-binding 11.5 kDa protein)	102	0.970588	Ptms_6	11305	26.0958	P04550 (2-100) [Acetyl]	6.46e-36	B3DM95_11305.08986 + P04550_11305.08986	11305.08986 + 11305.08986	25.99514915 + 26.04311427	B3DM95 (2-100) + P04550 (2-100) N6-acetyl-L-lysine@1 RESID:55@2	1.3e-67	19.7157	19.5146	20.68	20.2989	20.1457	20.2535	18.9601	18.9402	18.624	1.20676	0.876527	0.0621217
541	H4c2(2-103)N6-acetyl-L-lysine	11313.4	62.614	64.558	P62804-1	H4c2 Hist1h4b Hist4;Hist1h4m;H4c16 H4f16 H4ft Hist4h4	Histone H4 [Cleaved into: Osteogenic growth peptide (OGP)]	103	0.990291						P62804-1_11313.36214 + P62804-1_11313.39853	11313.36214 + 11313.39853	63.00984211 + 63.98360227	P62804-1 (2-103) N6-acetyl-L-lysine@1, N6-acetyl-L-lysine@1 RESID:55@4|RESID:55@7 + P62804-1 (2-103) N6,N6,N6-trimethyl-L-lysine@1 RESID:74@19	0.0011765	17.9142	20.7955	20.8876	21.1206	19.7504	21.2535	22.6453	22.4041	20.895	1.20396	-1.7058	0.0625231
545	H4c2(1-103) [-18.9933]	11341.4	63.789	65.288	P62804	H4c2 Hist1h4b Hist4;Hist1h4m;H4c16 H4f16 H4ft Hist4h4	Histone H4 [Cleaved into: Osteogenic growth peptide (OGP)]	103	1	H4c2_2	11341.3	63.242	P62804 (1-103) [-18.9933]	1.78e-10	P62804-1_11341.42983 & P62804-1_11341.39344	11341.42983 & 11341.39344	62.32441248 & 63.20410801	P62804-1 (2-103) omega-N,omega-N'-dimethyl-L-arginine@1, N6,N6,N6-trimethyl-L-lysine@1 RESID:67@2|RESID:74@19 & P62804-1 (2-103) omega-N,omega-N'-dimethyl-L-arginine@1, N6-acetyl-L-lysine@1 RESID:67@2|RESID:55@4	7.43e-10 & 2.49e-14	21.4221	23.5522	23.3778	23.6649	22.2066	22.3266	23.4298	23.6649	23.2506	0.234066	-0.323272	0.583356
548	H4c2(1-103) [Methyl] & [NH3_Loss]	11356.4	61.307	62.399	P62804	H4c2 Hist1h4b Hist4;Hist1h4m;H4c16 H4f16 H4ft Hist4h4	Histone H4 [Cleaved into: Osteogenic growth peptide (OGP)]	103	1	H4c2_0	11356.3	61.609	P62804 (1-103) [Methyl] & [NH3_Loss]	8.51e-05	P62804-1_11355.37271	11355.4	65.3116	P62804-1 (2-103) N6-acetyl-L-lysine@1, N6-acetyl-L-lysine@1, N6-acetyl-L-lysine@1 RESID:55@4|RESID:55@7|RESID:55@11	0.262707	21.6671	23.3645	21.8307	23.2434	22.714	15.1494	19.0346	20.9171	19.8712	1.85369	3.8209	0.0140058
549	H4c2(2-103)omega-N-methyl-L-arginine	11369.4	61.307	62.253	P62804-1	H4c2 Hist1h4b Hist4;Hist1h4m;H4c16 H4f16 H4ft Hist4h4	Histone H4 [Cleaved into: Osteogenic growth peptide (OGP)]	103	0.990291						P62804-1_11369.38836 + P62804-1_11369.42475	11369.38836 + 11369.42475	61.54397347 + 61.34929641	P62804-1 (2-103) omega-N-methyl-L-arginine@1, N6-acetyl-L-lysine@1, N6-acetyl-L-lysine@1, N6-acetyl-L-lysine@1 RESID:69@2|RESID:55@4|RESID:55@7|RESID:55@11 + P62804-1 (2-103) omega-N-methyl-L-arginine@1, N6-acetyl-L-lysine@1, N6,N6,N6-trimethyl-L-lysine@1 RESID:69@2|RESID:55@4|RESID:74@19	3.95413	18.0047	19.661	19.9316	19.6937	19.5638	18.6697	19.1922	19.778	18.0372	0.391602	0.451692	0.40588
550	H4c2(2-103)omega-N,omega-N-dimethyl-L-arginine	11383.4	63.935	65.209	P62804-1	H4c2 Hist1h4b Hist4;Hist1h4m;H4c16 H4f16 H4ft Hist4h4	Histone H4 [Cleaved into: Osteogenic growth peptide (OGP)]	103	0.990291						P62804-1_11383.40401 + P62804-1_11383.4404	11383.40401 + 11383.4404	63.43231837 + 65.9235053	P62804-1 (2-103) omega-N,omega-N-dimethyl-L-arginine@1, N6-acetyl-L-lysine@1, N6-acetyl-L-lysine@1 RESID:68@2|RESID:55@4|RESID:55@7 + P62804-1 (2-103) omega-N,omega-N-dimethyl-L-arginine@1, N6-acetyl-L-lysine@1, N6,N6,N6-trimethyl-L-lysine@1 RESID:68@2|RESID:55@4|RESID:74@19	1.38e-06	16.435	20.1704	19.0506	19.6329	18.0426	19.5915	19.6937	20.5915	19.7056	0.803681	-1.22927	0.157152
551	H4c2(2-103)N6-acetyl-L-lysine	11397.4	61.496	65.919	P62804-1	H4c2 Hist1h4b Hist4;Hist1h4m;H4c16 H4f16 H4ft Hist4h4	Histone H4 [Cleaved into: Osteogenic growth peptide (OGP)]	103	0.990291						P62804-1_11397.38327 & P62804-1_11397.41966	11397.38327 & 11397.41966	61.26381937 & 63.09428221	P62804-1 (2-103) N6-acetyl-L-lysine@1, N6-acetyl-L-lysine@1, N6-acetyl-L-lysine@1, N6-acetyl-L-lysine@1 RESID:55@4|RESID:55@7|RESID:55@11|RESID:55@15 & P62804-1 (2-103) N6-acetyl-L-lysine@1, N6-acetyl-L-lysine@1, N6,N6,N6-trimethyl-L-lysine@1 RESID:55@4|RESID:55@7|RESID:74@19	19.37015082 & 6.624236286	13.7669	20.6096	18.5842	13.2706	10.6654	20.0292	13.7648	12.7624	17.0638	0.0749885	-0.525698	0.841417
553	Mrps36(1-103) [Acetyl]	11448.9	38.542	40.525	M0R776	Mrps36	Mitochondrial ribosomal protein S36	109	0.944954	Mrps36_0	11448.9	40.1468	M0R776 (1-103) [Acetyl]	1.55e-05	M0R776_11447.978	11448	40.0934	M0R776 (1-103)	1.5e-05	19.0211	19.7569	17.2137	12.7377	13.1434	13.7036	13.2043	20.3211	13.0015	0.236808	1.31691	0.579684
554	Ptms(2-102) [Acetyl]	11462.1	25.321	26.531	P04550	Ptms Znbp	Parathymosin (Zinc-binding 11.5 kDa protein)	102	0.990196	Ptms_8	11462.1	25.4817	P04550 (2-102) [Acetyl]	6.96e-37						12.8894	19.8606	13.3319	21.0691	20.3962	14.3157	15.1065	12.5545	12.7872	0.941142	3.81847	0.114514
556	Rplp1(2-114) [Acetyl] & [159.9082]	11561.6	88.618	89.317	P19944	Rplp1	60S acidic ribosomal protein P1	114	0.991228	Rplp1_2	11561.6	88.609	P19944 (2-114) [Acetyl] & [159.9082]	1.26e-20	P62804-1_11561.40712	11561.4	89.4137	P62804-1 (2-103) N6-acetyl-L-lysine@1, N6-acetyl-L-lysine@1, N6-acetyl-L-lysine@1, N6,N6,N6-trimethyl-L-lysine@1, O4'-phospho-L-tyrosine@1, N6-acetyl-L-lysine@1 RESID:55@4|RESID:55@7|RESID:55@11|RESID:74@19|RESID:39@87|RESID:55@90	175.581	20.1206	19.8606	20.4775	17.6731	17.8238	13.4955	19.4516	18.4293	15.9177	0.907036	2.36762	0.123869
558	Rplp1(2-114) [Acetyl] & [175.9069]	11577.6	88.034	89.223	P19944	Rplp1	60S acidic ribosomal protein P1	114	0.991228	Rplp1_1	11577.6	88.6737	P19944 (2-114) [Acetyl] & [175.9069]	1e-15						17.0951	18.8757	13.7252	18.4375	10.8006	14.687	13.7521	13.6938	13.3323	0.505458	1.92051	0.312278
560	Fkbp1a(2-108)	11784	54.438	55.804	Q62658	Fkbp1a Fkbp1	Peptidyl-prolyl cis-trans isomerase FKBP1A (PPIase FKBP1A) (EC 5.2.1.8) (12 kDa FK506-binding protein) (12 kDa FKBP) (FKBP-12) (FK506-binding protein 1A) (FKBP-1A) (Immunophilin FKBP12) (Rotamase)	108	0.990741	Fkbp1a_1	11784	54.6668	Q62658 (2-108)	1.43e-13	Q62658_11784.06625	11784.1	54.6116	Q62658 (2-108)	6.18e-27	22.8689	22.8171	21.9459	23.3376	19.6006	20.9459	22.6431	22.8987	17.392	0.37283	1.14408	0.423808
561	Fkbp1a(2-108) [Plus1Oxy]	11800	54.238	55.065	Q62658	Fkbp1a Fkbp1	Peptidyl-prolyl cis-trans isomerase FKBP1A (PPIase FKBP1A) (EC 5.2.1.8) (12 kDa FK506-binding protein) (12 kDa FKBP) (FKBP-12) (FK506-binding protein 1A) (FKBP-1A) (Immunophilin FKBP12) (Rotamase)	108	0.990741	Fkbp1a_5	11800	54.5113	Q62658 (2-108) [Plus1Oxy]	3.44e-06						18.3408	18.0102	12.8951	20.2877	12.3648	11.8927	12.9082	14.593	13.8408	0.842482	3.07103	0.14372
562	Fkbp1a(2-108) [Plus2Oxy]	11816	54.759	55.723	Q62658	Fkbp1a Fkbp1	Peptidyl-prolyl cis-trans isomerase FKBP1A (PPIase FKBP1A) (EC 5.2.1.8) (12 kDa FK506-binding protein) (12 kDa FKBP) (FKBP-12) (FK506-binding protein 1A) (FKBP-1A) (Immunophilin FKBP12) (Rotamase)	108	0.990741	Fkbp1a_2	11816	55.9898	Q62658 (2-108) [Plus2Oxy]	4.82e-12	B1WC65_11815.99215	11816	55.937	B1WC65 (222-325)	1.66e-09	21.632	21.4425	20.8876	21.3645	20.2066	20.1946	21.4526	22.2707	20.9672	0.0871576	-0.114627	0.818168
563	Pvalb(2-110) [Acetyl]	11829	62.124	63.325	P02625	Pvalb Pva	Parvalbumin alpha	110	0.990909	Pvalb_1	11829	62.6085	P02625 (2-110) [Acetyl]	2.35e-05	P02625_11828.99966	11829	62.5366	P02625 (2-110)	4.97e-07	21.3857	16.4334	17.4087	17.1556	18.4893	14.5094	14.2856	13.1788	12.9919	2.42732	4.43311	0.00373836
564	Fkbp1a(2-108) [47.9536]	11832	54.731	55.718	Q62658	Fkbp1a Fkbp1	Peptidyl-prolyl cis-trans isomerase FKBP1A (PPIase FKBP1A) (EC 5.2.1.8) (12 kDa FK506-binding protein) (12 kDa FKBP) (FKBP-12) (FK506-binding protein 1A) (FKBP-1A) (Immunophilin FKBP12) (Rotamase)	108	0.990741	Fkbp1a_0	11832	54.8462	Q62658 (2-108) [47.9536]	0.00042025						11.719	18.5545	13.4874	18.8484	18.8392	15.6176	14.0645	12.0211	13.378	0.663615	2.51941	0.216963
565	Coa3(2-108) [Acetyl]	11832.2	73.157	74.028	D3Z9I1	Coa3 rCG_33185	Cytochrome c oxidase assembly factor 3	108	0.990741	Coa3_1	11832.2	72.889	D3Z9I1 (2-108) [Acetyl]	1.03e-11	D3Z9I1_11832.21545	11832.2	72.8236	D3Z9I1 (2-108)	4.51e-22	19.5768	19.6114	18.3189	18.1752	16.3853	18.3667	17.9142	17.6382	15.5716	0.574255	1.04088	0.266529
566	LOC498555(1-115) [145.8994]	11844.8	69.972	71.373	D4A4D5	LOC498555	60S acidic ribosomal protein P2	115	1	LOC498555_0 + Rplp2_0	11844.76331 + 11844.76404	70.63883333 + 70.39216667	D4A4D5 (1-115) [145.8994] + P02401 (1-115) [Phosph] & [Phosph]	4.94e-16 + 1.22e-25	P02401_11844.7906	11844.8	70.3389	P02401 (1-115) O-phospho-L-serine@1, O-phospho-L-serine@1 RESID:37@101|RESID:37@104	1.43e-58	12.8591	13.3592	13.2758	15.2549	14.2137	13.9821	13.2361	14.0431	12.748	0.209281	0.290232	0.617617
568	Ptma(2-112) [Acetyl]	12285.1	29.395	30.875	P06302	Ptma	Prothymosin alpha [Cleaved into: Prothymosin alpha, N-terminally processed;Thymosin alpha]	112	0.991071	Ptma_2	12285.1	30.25	P06302 (2-112) [Acetyl]	3.75e-36	P06302_12286.11739	12286.1	30.1662	P06302 (2-112)	8.75e-52	17.7923	18.4046	15.2881	19.0585	23.2419	13.6579	18.8876	21.8346	12.5185	0.367608	2.03243	0.428935
571	Mif(2-115)	12338.1	70.328	71.483	A0A0F7RQL3	Mif rCG_60731	Macrophage migration inhibitory factor (RCG60731, isoform CRA_c)	115	0.991304						A0A0F7RQL3_12338.12629	12338.1	70.4729	A0A0F7RQL3 (2-115)	1.89e-25	21.0756	20.2066	12.6244	13.9221	18.2832	14.4891	20.9672	20.2066	13.103	0.00400769	0.0308879	0.990814
574	Ndufa7(2-112)	12403.6	46.057	47.226	A9UMV9	Ndufa7 Cd320 Ndufa7l rCG_37550	NADH dehydrogenase [ubiquinone] 1 alpha subcomplex subunit 7 (Complex I-B14.5a) (NADH-ubiquinone oxidoreductase subunit B14.5a)	112	0.991071						A9UMV9_12403.61808	12403.6	46.3868	A9UMV9 (2-112)	7.59e-24	21.3752	21.5498	19.3516	20.6714	15.508	21.8839	17.5049	21.3645	15.9316	0.107436	0.519982	0.780844
575	Cox5a(38-146)	12428.4	68.467	70.231	P11240	Cox5a	Cytochrome c oxidase subunit 5A, mitochondrial (Cytochrome c oxidase polypeptide Va)	146	0.746575	Cox5a_6	12428.4	69.2265	P11240 (38-146)	3.23e-19	P11240_12428.38972	12428.4	69.1734	P11240 (38-146)	2.7e-49	25.654	24.1946	23.9134	23.8191	21.6714	22.0526	24.48	24.4862	20.9672	0.34886	0.854029	0.447857
576	Ndufa7(2-112) [Acetyl] & [Plus2Oxy]	12434.6	46.622	47.592	A9UMV9	Ndufa7 Cd320 Ndufa7l rCG_37550	NADH dehydrogenase [ubiquinone] 1 alpha subcomplex subunit 7 (Complex I-B14.5a) (NADH-ubiquinone oxidoreductase subunit B14.5a)	112	0.991071	Ndufa7_2	12434.6	46.8688	A9UMV9 (2-112) [Acetyl] & [Plus2Oxy]	5.45e-12						20.9882	21.4067	18.1752	19.7389	17.2137	21.3266	19.1655	19.2042	17.7602	0.0441095	0.140417	0.903422
578	Cox5a(38-146) [CTrmAmid] & [Plus1Oxy]	12443.3	67.271	69.237	P11240	Cox5a	Cytochrome c oxidase subunit 5A, mitochondrial (Cytochrome c oxidase polypeptide Va)	146	0.746575	Cox5a_5	12443.3	68.5803	P11240 (38-146) [CTrmAmid] & [Plus1Oxy]	0.00131878						22.4324	22.6431	21.6671	21.8385	19.7667	15.2776	21.928	21.9882	21.3266	0.455342	1.53946	0.350476
580	Cox5a(38-146) [Plus2Oxy]	12460.3	64.075	65.148	P11240	Cox5a	Cytochrome c oxidase subunit 5A, mitochondrial (Cytochrome c oxidase polypeptide Va)	146	0.746575	Cox5a_1	12460.4	64.3267	P11240 (38-146) [Plus2Oxy]	9.19e-08						20.9024	20.6714	11.7079	19.8034	17.7987	19.3538	20.0691	21.1269	20.4476	0.48667	-2.07259	0.326085
582	Cox5a(38-146)N6-acetyl-L-lysine	12470.4	62.072	64.492	P11240	Cox5a	Cytochrome c oxidase subunit 5A, mitochondrial (Cytochrome c oxidase polypeptide Va)	146	0.746575						P11240_12470.40029	12470.4	65.1655	P11240 (38-146) N6-acetyl-L-lysine@1 RESID:55@71	8.65e-06	18.4211	17.0211	14.7187	11.9424	13.688	19.2741	12.8464	13.754	13.0953	0.0805344	0.415824	0.830741
583	Cox5a(38-146) [Plus1Oxy] & [Plus2Oxy]	12476.3	66.898	67.815	P11240	Cox5a	Cytochrome c oxidase subunit 5A, mitochondrial (Cytochrome c oxidase polypeptide Va)	146	0.746575	Cox5a_0	12476.3	67.3438	P11240 (38-146) [Plus1Oxy] & [Plus2Oxy]	1.9e-05						20.7796	21.0691	19.2741	17.1357	17.786	14.3194	19.1605	19.1432	20.3211	0.276283	0.972827	0.529319
584	Cox5a(38-146) [Phosph]	12507.3	66.638	67.831	P11240	Cox5a	Cytochrome c oxidase subunit 5A, mitochondrial (Cytochrome c oxidase polypeptide Va)	146	0.746575	Cox5a_2	12507.3	66.8118	P11240 (38-146) [Phosph]	7.84e-05						18.8545	20.8727	19.6078	14.3534	16.4767	20.7471	13.4704	18.9686	18.7892	0.00691516	0.0392076	0.984203
585	Basp1(89-219) [97.0111]	12521.8	24.73	25.957	A0A0G2K1L8	Basp1	#N/A	#N/A	#N/A		12521.9	25.3928	A0A0G2K1L8 (89-219) [97.0111]	5.51e-13	A0A0G2K1L8_12521.88337	12521.9	24.5421	A0A0G2K1L8 (88-219)	5.24e-21	4		17.3056	17.4496	16.9882	18.5204	17.392	16.5657	15.0992	1.64867	2.02266	0.0224557
586	M0RE00(2-108)	12646.6	61.928	63.216	M0RE00	M0RE00	LOC102549061_0	108	0.990741						M0RE00_12646.63754	12646.6	62.608	M0RE00 (2-108)	72.6004	17.3752	17.0211	13.8066	12.4476	11.0807	12.6081	14.0877	12.2767	13.1284	0.405636	1.32097	0.392974
587	Sh3bgrl(2-114)	12660.2	56.81	57.704	B5DFD8	Sh3bgrl Sh3bgrl_predicted rCG_38007	SH3 domain-binding glutamic acid-rich-like protein	114	0.991228	Sh3bgrl_1	12660.2	56.884	B5DFD8 (2-114)	1.25e-06						17.9714	18.5318	17.9601	13.6624	12.866	14.6012	17.8846	17.6453	13.514	0.0611335	0.287073	0.868693
588	Sh3bgrl(2-114)	12661.2	56.81	57.622	B5DFD8	Sh3bgrl Sh3bgrl_predicted rCG_38007	SH3 domain-binding glutamic acid-rich-like protein	114	0.991228						B5DFD8_12661.25149	12661.3	56.9517	B5DFD8 (2-114)	2.51e-09	18.6096	17.9937	17.7073	17.0102	12.529	14.1247	18.7039	17.9024	15.8654	0.027152	0.12085	0.939395
589	Mtpn(2-118) [Acetyl]	12763.6	63.602	64.9	P62775	Mtpn Gcdp	Myotrophin (Granule cell differentiation protein) (Protein V-1)	118	0.991525	Mtpn_1	12763.6	64.1808	P62775 (2-118) [Acetyl]	7.56e-10	P62775_12763.59085	12763.6	64.1419	P62775 (2-118)	4.74e-24	17.8787	17.2137	13.6958	12.0036	14.1454	16.0747	14.0938	14.1199	14.0499	0.112977	0.402857	0.770944
590	Ddt(2-118)	12993.8	71.785	73.572	P80254	Ddt	D-dopachrome decarboxylase (EC 4.1.1.84) (D-dopachrome tautomerase)	118	0.991525	Ddt_1	12993.8	73.4273	P80254 (2-118)	5.56e-09	A0A0F7RQJ6_12993.79906	12993.8	71.8571	A0A0F7RQJ6 (2-118)	1.28e-05	20.1079	19.9459	13.5205	18.9658	18.5582	19.5146	19.4536	14.52	17.5731	0.0975829	0.454334	0.798761
593	Atp6v1f(2-119) [Acetyl]	13273.9	79.91	80.507	P50408	Atp6v1f Atp6s14 Vatf	V-type proton ATPase subunit F (V-ATPase subunit F) (V-ATPase 14 kDa subunit) (Vacuolar proton pump subunit F)	119	0.991597	Atp6v1f_3	13273.9	79.8593	P50408 (2-119) [Acetyl]	5.05e-17	P50408_13272.95759	13273	79.7972	P50408 (2-119)	6.46e-40	19.9459	20.6628	18.6204	19.8891	17.7923	12.2903	18.8636	19.0238	13.3858	1.12808	3.49123	0.0744596
594	Atp6v1f(2-119) [Acetyl] & [Plus1Oxy]	13289	76.296	77.437	P50408	Atp6v1f Atp6s14 Vatf	V-type proton ATPase subunit F (V-ATPase subunit F) (V-ATPase 14 kDa subunit) (Vacuolar proton pump subunit F)	119	0.991597	Atp6v1f_5	13289	76.9245	P50408 (2-119) [Acetyl] & [Plus1Oxy]	9.67e-14						17.4087	17.4576	14.2069	17.4815	12.4288	14.5025	14.133	17.2512	12.9182	0.327275	1.09549	0.470679
595	Atp6v1f(2-119) [Acetyl] & [Plus2Oxy]	13304.9	76.234	77.515	P50408	Atp6v1f Atp6s14 Vatf	V-type proton ATPase subunit F (V-ATPase subunit F) (V-ATPase 14 kDa subunit) (Vacuolar proton pump subunit F)	119	0.991597	Atp6v1f_2 + Atp6v1f_4	13304.89098 + 13304.89706	76.56433333 + 76.8175	P50408 (2-119) [Acetyl] & [Plus2Oxy] + P50408 (2-119) [Acetyl] & [Plus2Oxy]	1.9e-10 + 6.38e-12						13.2516	18.9516	17.0847	17.8667	14.1674	12.6746	15.8012	18.6766	17.3836	0.0266912	0.130407	0.940392
598	H2az1(2-128)	13413.5	62.975	63.984	P0C0S7	H2az1 H2afz H2az	Histone H2A.Z (H2A/z)	128	0.992188	H2az1_1	13413.5	63.4593	P0C0S7 (2-128)	1.77e-14	A0A0A0MXW3_13413.51125	13413.5	63.0588	A0A0A0MXW3 (2-128)	1.62e-27	17.5204	19.8742	18.3365	18.9287	19.0638	19.503	18.8606	20.0559	19.4496	0.728628	-0.722572	0.186798
599	Uqcrb(2-111) [Acetyl]	13459.9	55.571	56.766	B2RYS2	Uqcrb LOC685596 rCG_60159	Cytochrome b-c1 complex subunit 7	111	0.990991	Uqcrb_1	13459.9	55.4678	B2RYS2 (2-111) [Acetyl]	1.03e-16	B2RYS2_13460.89216	13460.9	55.4102	B2RYS2 (2-111)	1.66e-31	24.8576	24.9316	22.3699	22.1047	20.9243	20.7955	22.2302	21.953	21.3156	0.780544	1.46401	0.165751
601	Ly6d(1-127)	13477.8	53.891	54.966	D3ZF96	Ly6d Ly6d_predicted rCG_59739	Lymphocyte antigen 6 complex, locus D (Predicted) (Lymphocyte antigen 6 family member D)	127	1						D3ZF96_13477.73279	13477.7	54.0146	D3ZF96 (1-127)	263.394	19.8484	18.7634	14.5277	17.7667	10.8766	14.7433	12.2903	14.0989	12.2178	0.788561	3.01898	0.162719
602	Atp6v1g2(2-118) [Acetyl]	13570	51.764	53.176	Q8R2H0	Atp6v1g2 Aif1 Bat1a Cdk2ap1-ps2 Cdk2ap1-ps3 Cdk2ap1-ps4 Cdk2ap1-ps5 Cdk2ap1-ps6 E230034O05Rik LOC224733l-3 LOC224733l-4 LOC224733l-5 LOC224733l-6 LOC224733l-7 LOC224733l-8 Lst1 RT1-CE12 RT1-CE3 RT1-CE5 RT1-CE6 RT1-CE8 RT1-CE9 Sacm2l-ps3 Sacm2l-ps4 Sacm2l-ps5 Sacm2l-ps6 Sacm2l-ps7 Tnf rCG_38311	V-type proton ATPase subunit G	118	0.991525	Atp6v1g2_1	13570	52.3113	Q8R2H0 (2-118) [Acetyl]	3.91e-13	Q8R2H0_13569.98629	13570	52.0093	Q8R2H0 (2-118)	9.67e-24	22.4196	23.1316	21.4476	20.3538	19.5526	21.8034	20.4375	20.3101	17.5432	0.604156	1.3575	0.248796
603	Atp6v1g1(2-118) [Acetyl]	13611.9	67.267	68.952	B2GUV5	Atp6v1g1 rCG_55259	V-type proton ATPase subunit G	118	0.991525	Atp6v1g1_0	13611.8	67.7852	B2GUV5 (2-118) [Acetyl]	5.39e-05						16.8361	16.8238	13.036	11.9315	12.1366	13.7771	14.5185	13.1029	14.8155	0.0262605	0.0993041	0.941325
606	H2bc12(2-126) [CTrmAmid] & [CTrmAmid]	13764.5	62.507	64.956	G3V8B3	H2bc12 Hist1h2bg Hist1h2bk Hist1h2bp_predicted Hist1h2bq LOC100365043 rCG_45129 rCG_45162 rCG_45199 rCG_45211 rCG_45227	Histone H2B	126	0.992063	Hist1h2bq_4	13764.5	62.8633	G3V8B3 (2-126) [CTrmAmid] & [CTrmAmid]	6.18e-05						19.5526	12.2822	14.2573	20.343	19.7455	13.7764	18.9516	20.6006	14.1549	0.0537678	0.365214	0.883552
608	H2bc12(2-126)	13767.5	62.686	64.652	G3V8B3	H2bc12 Hist1h2bg Hist1h2bk Hist1h2bp_predicted Hist1h2bq LOC100365043 rCG_45129 rCG_45162 rCG_45199 rCG_45211 rCG_45227	Histone H2B	126	0.992063				G3V8B3 (2-126)	1.96e-16	G3V8B3_13766.51678	13766.5	61.8695	G3V8B3 (2-126)	4.96e-32	22.4501	23.48	22.4923	23.3239	21.8876	23.2302	22.391	22.6865	21.4825	0.246337	0.279242	0.567104
609	LOC102549061_0(2-126) [CTrmAmid] & [CTrmAmid]	13779.5	62.83	64.273	A0A0G2JXE0	LOC102549061_0	LOC102549061_0	126	0.992063	LOC102549061_0	13779.5	62.293	A0A0G2JXE0 (2-126) [CTrmAmid] & [CTrmAmid]	5.83e-09						20.5356	20.3962	20.0821	21.4576	19.5507	21.3962	19.8207	20.7715	19.1357	0.079196	0.123446	0.833305
611	Hist1h2bd_0(2-126) [-43.8682]	13780.5	62.095	64.669	D3ZWM5	Hist1h2bd_0	Hist1h2bd_0	126	0.992063	Hist1h2bd_0	13780.5	64.3988	D3ZWM5 (2-126) [-43.8682]	9.29e-06						20.6186	21.7915	20.6364	21.4273	19.7356	22.4526	20.5069	21.8802	19.606	0.148181	-0.269526	0.710917
612	A0A0G2JXE0(2-126)	13781.5	59.238	61.075	A0A0G2JXE0	A0A0G2JXE0	A0A0G2JXE0	126	0.992063				A0A0G2JXE0 (2-126)	3.18e-13	A0A0G2JXE0_13782.5117	13782.5	60.2901	A0A0G2JXE0 (2-126)	6.53e-24	20.002	21.8538	15.448	18.9854	18.0102	17.1556	12.8307	15.2652	14.632	1.51559	3.88896	0.0305078
615	Gap43(91-226)O-phospho-L-serine	13797.2	27.148	29.33	P07936	Gap43	Neuromodulin (Axonal membrane protein GAP-43) (Growth-associated protein 43) (Protein F1)	226	0.60177						P07936_13797.31113	13797.3	28.4421	P07936 (91-226) O-phospho-L-serine@1 RESID:37@5	1.35e-05	11.4107	13.3371	13.5367	12.8911	12.5056	12.0838	17.2696	18.7207	15.7706	1.34741	-3.2249	0.044935
617	H2bc12(2-126) [Plus2Oxy]	13798.5	56.925	60.276	G3V8B3	H2bc12 Hist1h2bg Hist1h2bk Hist1h2bp_predicted Hist1h2bq LOC100365043 rCG_45129 rCG_45162 rCG_45199 rCG_45211 rCG_45227	Histone H2B	126	0.992063	Hist1h2bq_2	13798.5	57.458	G3V8B3 (2-126) [Plus2Oxy]	3.68e-06						19.7764	24.7441	22.1946	21.6971	20.1206	22.5592	21.6186	21.4375	19.2255	0.163175	0.496348	0.686792
619	H2bc12(2-126)	13808.5	62.83	64.558	G3V8B3	H2bc12 Hist1h2bg Hist1h2bk Hist1h2bp_predicted Hist1h2bq LOC100365043 rCG_45129 rCG_45162 rCG_45199 rCG_45211 rCG_45227	Histone H2B	126	0.992063						G3V8B3_13808.52735	13808.5	62.2319	G3V8B3 (2-126)	8.91e-19	17.8787	20.4375	14.5882	20.2764	13.1708	20.2989	18.8846	12.5239	14.3728	0.121435	0.75026	0.756076
622	Mbp(2-126)omega-N-methyl-L-arginine	13815	39.783	40.988	P02688-4	Mbp	Myelin basic protein (MBP)	195	0.641026						P02688-4_13815.004	13815	40.1812	P02688-4 (2-126) omega-N-methyl-L-arginine@1 RESID:69@103	1.3e-09	19.2066	18.3408	15.15	20.3752	20.8113	17.4087	13.9828	13.4267	12.0582	1.70418	4.55766	0.0197615
625	H2aj(2-129) [Acetyl]	13946.9	66.803	68.29	A9UMV8	H2aj	Histone H2A.J (H2a/j)	129	0.992248	H2aj_0	13946.9	68.0605	A9UMV8 (2-129) [Acetyl]	1.84e-10	A9UMV8_13947.92308	13947.9	67.9743	A9UMV8 (2-129)	4.27e-11	15.9106	19.5049	12.4235	11.5326	12.0695	21.4476	13.5417	12.7082	13.4325	0.153496	-0.994271	0.70227
627	Mbp(2-127)omega-N-methyl-L-arginine	13971.1	39.005	40.572	P02688-4	Mbp	Myelin basic protein (MBP)	195	0.646154						P02688-4_13971.10511	13971.1	39.471	P02688-4 (2-127) omega-N-methyl-L-arginine@1 RESID:69@103	1.64e-05	20.0156	19.3794	18.1605	21.1079	21.2877	20.4476	19.8361	14.1058	19.6523	0.465258	1.47978	0.342564
629	H2ac18(2-130) [Acetyl]	13996.8	63.798	64.934	P0CC09	H2ac18 Hist2h2aa3	Histone H2A type 2-A (H2A-clustered histone 18) (Histone H2A.2)	130	0.992308	H2ac18_1	13996.9	63.7688	P0CC09 (2-130) [Acetyl]	1.68e-21						17.5582	18.1457	17.9658	17.5507	16.3987	18.9402	18.2741	18.7892	18.1257	1.45989	-1.00844	0.0346823
630	Hist2h2aa3(2-130)	13997.9	63.838	64.85	K7S2S2	Hist2h2aa3 H2A.2 Hist2h2aa2	Histone H2A	130	0.992308						K7S2S2_13997.85943	13997.9	63.9787	K7S2S2 (2-130)	1.11e-43	20.8346	22.8054	21.9024	22.7471	22.6006	24.0105	22.7307	23.4923	22.6907	1.11735	-1.05302	0.0763223
631	Map1lc3b(2-120)	14003.3	67.45	68.281	Q62625-1	Map1lc3b Map1alc3 Map1lc3	Microtubule-associated proteins 1A/1B light chain 3B (Autophagy-related protein LC3 B) (Autophagy-related ubiquitin-like modifier LC3 B) (MAP1 light chain 3-like protein 2) (MAP1A/MAP1B light chain 3 B) (MAP1A/MAP1B LC3 B) (Microtubule-associated protein 1 light chain 3 beta)	142	0.838028						Q62625-1_14003.34528	14003.3	68.7188	Q62625-1 (2-120)	0.0016694	17.4576	19.2326	21.4825	18.0532	17.0319	19.8438	18.4775	17.7537	13.7487	0.355572	1.19562	0.44099
633	H2ac18(2-130) [Acetyl] & [Plus1Oxy]	14012.8	59.363	60.331	P0CC09	H2ac18 Hist2h2aa3	Histone H2A type 2-A (H2A-clustered histone 18) (Histone H2A.2)	130	0.992308	H2ac18_2 + H2ac18_12	14012.79321 + 14012.81468	59.344 + 59.85983333	P0CC09 (2-130) [Acetyl] & [Plus1Oxy] + P0CC09 (2-130) [Acetyl] & [Plus1Oxy]	3.1e-13 + 1.58e-11	P0CC09_14011.87508	14011.9	59.807	P0CC09 (2-130) N5-methyl-L-glutamine@1 RESID:71@103	6.65e-12	20.3101	22.5568	21.1269	20.5915	20.953	21.85	20.7876	20.953	19.8207	0.174122	0.254872	0.669697
634	Hist1h2ah(2-130)	14021.9	65.76	66.803	K7R8M0	Hist1h2ah H2A.1 Hist1h2ao LOC103690190	Histone H2A	130	0.992308						K7R8M0_14021.9248	14021.9	67.3635	K7R8M0 (2-130)	5.82e-17	19.6697	21.9495	21.2877	21.7594	21.2185	24.1174	21.9207	22.5892	21.8113	1.19452	-1.43271	0.0638973
635	H2ac25(2-130)	14023.9	65.76	66.803	Q4FZT6	H2ac25 Hist3h2a	Histone H2A type 3 (H2A-clustered histone 25) (Histone cluster 3, H2a)	130	0.992308						Q4FZT6_14023.90407	14023.9	65.6906	Q4FZT6 (2-130)	3.34e-27	18.528	22.0393	21.7512	21.2185	21.6971	23.9933	21.1946	22.7286	21.6584	0.737403	-1.34692	0.183062
636	Hist1h2ai(2-130) [Acetyl]	14036.9	66.222	67.229	G3V9C0	Hist1h2ai hist1h2ail2 Hist1h2an rCG_23087 rCG_45188 rCG_45264 rCG_63092 rCG_63093	Histone H2A	130	0.992308	Hist1h2ac_1	14036.9	67.1472	G3V9C0 (2-130) [Acetyl]	2.7e-14						13.3351	11.258	13.063	12.8535	12.0933	22.6929	12.2081	21.0625	20.2185	1.76926	-6.52489	0.0170114
639	H2ac18(2-130)N6-acetyl-L-lysine	14039.8	64.557	66.19	P0CC09	H2ac18 Hist2h2aa3	Histone H2A type 2-A (H2A-clustered histone 18) (Histone H2A.2)	130	0.992308	H2ac18					P0CC09_14039.86999	14039.9	65.6324	P0CC09 (2-130) N6-acetyl-L-lysine@1 RESID:55@4	1.54e-25	19.1357	22.5475	21.1642	21.4874	21.1825	23.48	20.7307	20.8346	21.343	0.239122	-0.493604	0.576605
640	(2-130)omega-N,omega-N'-dimethyl-L-arginine	14063.9	65.76	67.745	P0C170		Histone H2A type 1-E	130	0.992308						P0C170_14063.97175	14064	67.2295	P0C170 (2-130) omega-N,omega-N'-dimethyl-L-arginine@1, N5-methyl-L-glutamine@1 RESID:67@2|RESID:71@103	0.0272369	14.2121	20.4375	14.6531	18.5507	12.0866	21.9985	19.1679	19.8315	16.8113	0.914935	-3.46429	0.121637
641	H2ac25(2-130)omega-N,omega-N'-dimethyl-L-arginine	14065.9	65.68	67.908	Q4FZT6	H2ac25 Hist3h2a	Histone H2A type 3 (H2A-clustered histone 25) (Histone cluster 3, H2a)	130	0.992308						Q4FZT6_14065.95102	14066	66.9317	Q4FZT6 (2-130) omega-N,omega-N'-dimethyl-L-arginine@1, N5-methyl-L-glutamine@1 RESID:67@2|RESID:71@103	0.0472807	11.7307	20.2419	13.0119	19.5915	11.2883	21.3752	12.2877	19.5432	19.3299	0.480428	-2.96115	0.330805
642	H2ac18(1-130) [Acetyl] & [-52.0797]	14076.8	65.038	66.211	P0CC09	H2ac18 Hist2h2aa3	Histone H2A type 2-A (H2A-clustered histone 18) (Histone H2A.2)	130	1	H2ac18_6	14076.8	64.3372	P0CC09 (1-130) [Acetyl] & [-52.0797]	8.09e-14	P0CC09_14077.82576	14077.8	65.6324	P0CC09 (2-130) O-phospho-L-serine@1 RESID:37@0	2e-28	19.2349	21.654	18.4046	19.2673	19.4616	22.2564	19.3836	21.0426	20.1946	0.666121	-1.11482	0.215714
644	H2ac4(2-130) [92.9577]	14101.9	65.564	67.5	D3ZVK7	H2ac4 rCG_23057	Histone H2A	130	0.992308	Hist1h2ak_0	14102.9	67.7192	D3ZVK7 (2-130) [92.9577]	5.17e-09	P0C170_14101.89113	14101.9	67.6529	P0C170 (2-130) O-phospho-L-serine@1 RESID:37@0	1.05e-11	12.1854	20.4676	13.6707	18.8423	12.4916	23.1642	19.4815	20.8876	19.7488	1.41009	-5.28902	0.0388963
648	Mbp(2-128)	14113.2	38.172	41.142	P02688-4	Mbp	Myelin basic protein (MBP)	195	0.651282						P02688-4_14113.19057	14113.2	38.5396	P02688-4 (2-128)	7.83e-27	24.239	24.2607	24.3645	25.8093	26.5075	25.1871	25.5014	21.5356	25.1757	0.293894	0.686246	0.508283
649	Mbp(2-128) [Acetyl] & [Methyl]	14127.2	37.676	41.576	P02688-4	Mbp	Myelin basic protein (MBP)	195	0.651282	Mbp_59	14127.1	38.2595	P02688-4 (2-128) [Acetyl] & [Methyl]	6.26e-07	P02688-4_14127.20622	14127.2	38.4522	P02688-4 (2-128) omega-N-methyl-L-arginine@1 RESID:69@103	6.11e-16	25.5696	25.417	25.0894	27.189	27.8682	26.6865	26.8504	22.9441	26.7645	0.153151	0.415274	0.702827
650	Mbp(2-128)omega-N,omega-N'-dimethyl-L-arginine	14141.2	36.373	40.85	P02688-4	Mbp	Myelin basic protein (MBP)	195	0.651282						P02688-4_14141.22187	14141.2	36.8928	P02688-4 (2-128) omega-N,omega-N'-dimethyl-L-arginine@1 RESID:67@103	2.61e-05	25.3511	25.0105	25.4831	26.8019	27.6663	26.6181	26.3359	22.1015	27.0711	0.179298	0.530949	0.661763
651	Pfdn1(2-122) [Acetyl]	14156.5	65.018	66.464	D3ZX38	Pfdn1 Pfdn1_predicted rCG_49504	Prefoldin 1 (Predicted) (Prefoldin subunit 1)	122	0.991803	Pfdn1_0	14156.5	65.7017	D3ZX38 (2-122) [Acetyl]	3.62e-06	D3ZX38_14157.49954	14157.5	65.6319	D3ZX38 (2-122)	1.65e-13	18.2326	18.7892	12.7014	15.4956	12.8145	14.7125	13.7273	13.8591	14.8204	0.397042	1.32681	0.400828
653	Mbp(2-128)O-phospho-L-serine	14193.1	38.307	40.32	P02688-4	Mbp	Myelin basic protein (MBP)	195	0.651282						P02688-4_14193.1569	14193.2	39.1757	P02688-4 (2-128) O-phospho-L-serine@1 RESID:37@111	2.27e-05	22.7471	22.2419	22.8576	23.9043	24.5812	24.0526	24.1565	19.8591	25.0854	0.00653929	-0.021981	0.985056
654	Rida(2-137) [Acetyl]	14205.5	94.487	95.555	P52759	Rida Psp1	2-iminobutanoate/2-iminopropanoate deaminase (EC 3.5.99.10) (Liver perchloric acid-soluble protein) (L-PSP) (Reactive intermediate imine deaminase A homolog) (Translation inhibitor L-PSP ribonuclease) (UK114 antigen homolog) (rp14.5)	137	0.992701	Rida_1	14205.5	95.6647	P52759 (2-137) [Acetyl]	6.28e-09	P52759_14205.52843	14205.5	95.6255	P52759 (2-137)	3.6e-09	14.0951	15.6883	14.0362	13.6929	11.5723	15.5043	12.8625	17.3056	12.5466	0.242938	-0.737822	0.571561
655	Mbp(2-128)omega-N-methyl-L-arginine	14207.1	37.995	40.892	P02688-4	Mbp	Myelin basic protein (MBP)	195	0.651282						P02688-4_14207.17255	14207.2	39.0499	P02688-4 (2-128) omega-N-methyl-L-arginine@1, O-phospho-L-serine@1 RESID:69@103|RESID:37@111	5.37e-05	23.7492	23.2229	23.867	24.9628	25.6237	24.2463	24.7024	20.895	25.0062	0.240661	0.572622	0.574565
659	Sncb(1-134)	14255	68.849	69.995	A0A0G2JSQ1	Sncb rCG_24091	Beta-synuclein	134	1						A0A0G2JSQ1_14254.99513	14255	69.0638	A0A0G2JSQ1 (1-134)	5.72e-46	23.5165	23.1158	18.7173	22.9441	21.0088	19.0585	18.4576	22.2096	12.1453	0.966914	3.89278	0.107916
660	Sncb(1-134) [Carbamyl] & [Plus1Oxy]	14271	66.034	69.14	Q63754	Sncb	Beta-synuclein (Phosphoneuroprotein 14) (PNP 14)	137	0.978102	Sncb_28 & Sncb_22	14270.95154 & 14270.97285	66.38116667 & 68.275	Q63754 (1-134) [Carbamyl] & [Plus1Oxy] & Q63754 (1-134) [Acetyl] & [Plus1Oxy]	1.36e-07 & 2.14e-16						23.48	22.0292	15.1049	22.6387	20.7389	14.0254	20.8727	22.0493	12.0339	0.622493	3.55303	0.23851
661	Zfr(2-128)	14273.1	38.963	40.44	B1WC00	Zfr rCG_23668	Zfr protein (Zinc finger RNA binding protein, isoform CRA_b)	128	0.992188						B1WC00_14273.20094	14273.2	39.1993	B1WC00 (2-128)	2.11179	19.0795	19.0899	20.3752	21.3805	22.6736	20.7955	21.6497	15.2549	22.9584	0.0763197	0.355127	0.838842
662	Sncb(1-134) [73.0253]	14285.9	64.273	67.339	Q63754	Sncb	Beta-synuclein (Phosphoneuroprotein 14) (PNP 14)	137	0.978102	Sncb_21 & Sncb_20	14285.95519 & 14285.91791	64.591 & 65.5615	Q63754 (1-134) [73.0253] & Q63754 (1-134) [Acetyl] & [Plus2Oxy]	2.54e-16 & 1.21e-06						24.0443	23.4041	13.2136	22.9261	20.343	13.798	21.7995	20.5545	12.2985	0.565702	3.67359	0.27183
663	Mbp(2-128)O-phospho-L-threonine	14287.1	38.992	40.587	P02688-4	Mbp	Myelin basic protein (MBP)	195	0.651282						P02688-4_14287.13888	14287.1	38.1717	P02688-4 (2-128) O-phospho-L-threonine@1, omega-N-methyl-L-arginine@1, O-phospho-L-serine@1 RESID:38@16|RESID:69@103|RESID:37@111	66.0197	18.2232	17.2696	12.578	19.6186	20.9243	14.3065	12.8173	13.8992	12.7896	1.4392	4.2696	0.0363751
667	Ndufc2(1-120)	14391.3	75.959	78.602	Q5PQZ9	Ndufc2 rCG_39969	NADH dehydrogenase [ubiquinone] 1 subunit C2	120	1						Q5PQZ9_14391.29652	14391.3	78.0976	Q5PQZ9 (1-120)	2.12923	13.412	14.8088	15.0233	13.0698	12.8747	14.3582	13.797	16.5537	13.0231	0.300339	-0.595292	0.500796
670	Fmo2(361-488)	14415.7	70.405	71.971	G3V6F6	Fmo2 rCG_46007	Flavin-containing monooxygenase (EC 1.-.-.-)	535	0.239252						G3V6F6_14415.54862	14415.5	71.9273	G3V6F6 (361-488)	1.83e-05	20.4375	19.209	12.3795	17.6453	15.4893	16.2696	19.0211	18.8331	12.6694	0.0570789	0.333851	0.876841
671	Snca(1-140) [Acetyl]	14548.2	64.541	65.88	P37377	Snca	Alpha-synuclein	140	1	Snca_1	14548.2	64.963	P37377 (1-140) [Acetyl]	1.65e-15	P37377-1_14548.20615	14548.2	64.9047	P37377-1 (1-140)	1.32e-22	21.2006	19.7747	12.8662	21.0691	10.8752	13.4261	14.1814	15.3035	13.622	0.570917	3.0239	0.268586
672	Snca(1-140) [73.9956]	14580.2	60.654	64.669	P37377	Snca	Alpha-synuclein	140	1	Snca_0	14580.2	61.3053	P37377 (1-140) [73.9956]	3.28e-11						20.6096	17.3408	14.6648	20.895	15.0826	13.5516	13.138	11.6004	13.1151	1.79354	4.86732	0.0160866
676	Fabp3(2-133) [Acetyl]	14677.5	58.391	59.759	P07483	Fabp3	Fatty acid-binding protein, heart (Fatty acid-binding protein 3) (Heart-type fatty acid-binding protein) (H-FABP)	133	0.992481	Fabp3_1	14677.5	58.6933	P07483 (2-133) [Acetyl]	1.89e-16	P07483_14676.54307	14676.5	58.6386	P07483 (2-133)	1.28e-25	18.8018	20.2185	13.028	17.0102	13.1632	14.4492	12.9566	14.1216	13.4218	0.8204	2.70703	0.151217
677	Ndufb4(2-129) [Acetyl]	14964.9	57.198	58.079	F1LPG5	Ndufb4	NADH dehydrogenase [ubiquinone] 1 beta subcomplex subunit 4 (Complex I-B15) (NADH-ubiquinone oxidoreductase B15 subunit)	129	0.992248	Ndufb4_1	14964.9	57.1207	F1LPG5 (2-129) [Acetyl]	4.32e-14						22.5662	22.1642	21.3699	21.2302	18.7569	20.9171	21.0951	21.1206	20.4576	0.162467	0.319891	0.687912
678	Ndufb4(2-129)	14965.9	57.198	58.079	F1LPG5	Ndufb4	NADH dehydrogenase [ubiquinone] 1 beta subcomplex subunit 4 (Complex I-B15) (NADH-ubiquinone oxidoreductase B15 subunit)	129	0.992248						F1LPG5_14965.9563	14966	57.0713	F1LPG5 (2-129)	2.09e-27	21.7756	22.265	21.4476	21.1765	19.0638	20.9388	21.1143	20.2066	20.4676	0.301523	0.463875	0.499432
679	Ndufb4(2-129) [Acetyl] & [17.1668]	14982.9	56.719	58.04	F1LPG5	Ndufb4	NADH dehydrogenase [ubiquinone] 1 beta subcomplex subunit 4 (Complex I-B15) (NADH-ubiquinone oxidoreductase B15 subunit)	129	0.992248	Ndufb4_0	14982.9	57.3695	F1LPG5 (2-129) [Acetyl] & [17.1668]	1.63e-05						18.3233	13.3548	13.5049	18.1801	16.2913	14.8506	13.6904	12.2848	12.5897	1.02753	2.57702	0.0938585
681	Atp5f1d(23-168) [-2.0444]	15023.7	85.927	86.677	G3V7Y3	Atp5f1d Atp5d	ATP synthase F1 subunit delta	229	0.637555	Atp5f1d_7	15023.7	85.8778	G3V7Y3 (23-168) [-2.0444]	3.92e-14						17.3667	19.5165	18.1801	17.6382	17.8423	17.7207	19.1556	19.265	18.1507	0.377504	-0.464222	0.419272
682	Atp5f1d(23-168)	15025.7	85.994	87.254	G3V7Y3	Atp5f1d Atp5d	ATP synthase F1 subunit delta	229	0.637555	Atp5f1d_10	15025.7	86.1597	G3V7Y3 (23-168)	1.23e-26	G3V7Y3_15025.71397	15025.7	86.2299	G3V7Y3 (23-168)	4.08e-61	21.1206	22.9951	22.3752	21.5498	21.2535	23.0292	22.8783	23.0275	22.9152	1.51926	-1.10372	0.030251
683	Atp5f1d(23-168) [15.9647]	15041.7	85.701	86.929	G3V7Y3	Atp5f1d Atp5d	ATP synthase F1 subunit delta	229	0.637555	Atp5f1d_2 + Atp5f1d_3	15041.65895 + 15041.67704	86.02516667 + 86.54416667	G3V7Y3 (23-168) [15.9647] + P35434 (26-168) [254.5735]	1.73e-12 + 0.000339778						12.8723	19.2326	14.5158	13.2173	18.6276	13.1015	16.5864	13.0711	13.0069	0.465955	1.75165	0.342015
685	Ssbp1(17-148)	15071.7	57.198	59.085	A0A0G2K747	Ssbp1 rCG_28002	Single-stranded DNA-binding protein, mitochondrial	148	0.891892						A0A0G2K747_15071.72041	15071.7	57.2941	A0A0G2K747 (17-148)	1.5e-12	17.7731	17.2604	14.0228	13.9701	12.1779	13.5475	12.0536	18.2877	12.9331	0.19222	0.835405	0.642363
687	Ndufa6(2-130)	15125	58.773	62.181	D4A3V2	Ndufa6 Ndufa6_predicted rCG_59408	NADH dehydrogenase [ubiquinone] 1 alpha subcomplex subunit 6	130	0.992308						D4A3V2_15125.03685	15125	59.1505	D4A3V2 (2-130)	21.6857	19.1507	19.9742	13.1118	11.8724	13.0057	15.3874	12.092	17.805	12.2771	0.177686	1.03256	0.664223
690	Cend1(1-149) [Acetyl] & [80.3658]	15155.8	93.072	94.375	Q5FVI4	Cend1	Cell cycle exit and neuronal differentiation protein 1	149	1	Cend1_15	15155.8	93.644	Q5FVI4 (1-149) [Acetyl] & [80.3658]	1.77e-07	Q5FVI4_15155.84466	15155.8	93.4576	Q5FVI4 (1-149) O-phospho-L-serine@1 RESID:37@9	2.97e-14	14.6495	17.0847	14.8122	14.1049	12.7111	12.96	14.3606	12.6057	12.2501	0.946999	1.6284	0.11298
691	Cplx1(1-134) [Acetyl] & [Plus1Oxy]	15170.4	63.119	65.258	P63041	Cplx1	Complexin-1 (Complexin I) (CPX I) (Synaphin-2)	134	1	Cplx1_1	15170.5	64.015	P63041 (1-134) [Acetyl] & [Plus1Oxy]	1.71e-08						21.3645	21.2243	15.231	11.8949	12.8312	13.4358	12.0994	15.0959	14.5136	0.539756	2.72301	0.288565
693	Ndufs4(43-175)	15205.7	51.303	52.341	Q5XIF3	Ndufs4	NADH dehydrogenase [ubiquinone] iron-sulfur protein 4, mitochondrial (Complex I-18 kDa) (CI-18 kDa) (NADH-ubiquinone oxidoreductase 18 kDa subunit)	175	0.76						Q5XIF3_15205.73605	15205.7	51.4185	Q5XIF3 (43-175)	4.71e-16	19.8802	20.5545	14.1786	13.8012	11.2422	14.5249	13.1166	18.4375	13.4318	0.177189	1.05366	0.664983
695	Cplx2(1-134) [Acetyl]	15425.6	64.621	66.464	P84087	Cplx2	Complexin-2 (Complexin II) (CPX II) (Synaphin-1)	134	1				P84087 (1-134) [Acetyl]	5.96e-07	P84087_15426.68718	15426.7	65.1544	P84087 (1-134)	7.02e-16	19.9171	20.4375	14.5242	14.0279	12.5514	13.9648	13.576	13.9154	12.7187	0.739435	2.7479	0.182207
698	Atp5f1d(19-168) [Methyl] & [Plus2Oxy]	15564	85.844	86.665	G3V7Y3	Atp5f1d Atp5d	ATP synthase F1 subunit delta	229	0.655022	Atp5f1d_6	15564	86.5627	G3V7Y3 (19-168) [Methyl] & [Plus2Oxy]	9.67e-07						19.6311	21.1079	19.4536	18.8787	18.1704	13.6355	21.2477	21.3376	15.5981	0.358851	1.49363	0.437672
700	Sod1(2-154) [Acetyl]	15811.7	44.873	45.79	P07632	Sod1	Superoxide dismutase [Cu-Zn] (EC 1.15.1.1)	154	0.993506				P07632 (2-154) [Acetyl]	2.83e-09	P07632_15810.7535	15810.8	45.3279	P07632 (2-154) half cystine@1, half cystine@1 PSI-MOD:798@56|PSI-MOD:798@145	4.35e-15	20.5451	21.8034	21.1765	21.6231	20.3962	20.6453	22.0789	22.1581	20.5069	0.186229	-0.238413	0.651285
701	Sod1(2-154) [Acetyl]	15812.7	48.87	54.087	P07632	Sod1	Superoxide dismutase [Cu-Zn] (EC 1.15.1.1)	154	0.993506	Sod1_0	15812.7	51.4488	P07632 (2-154) [Acetyl]	0.0003196						11.5896	13.6117	12.8792	14.3475	11.48	12.9496	19.606	21.6453	17.92	1.6997	-5.24863	0.0199666
702	Sod1(2-154)	15812.7	44.621	46.73	P07632	Sod1	Superoxide dismutase [Cu-Zn] (EC 1.15.1.1)	154	0.993506						P07632_15812.76915	15812.8	46.4039	P07632 (2-154)	8.86e-22	12.8342	18.6558	13.3178	17.6311	11.7284	15.085	18.2604	18.7923	12.86	0.30087	-1.41598	0.500184
704	(2-147)	15841.2	68.766	70.4	P11517		Hemoglobin subunit beta-2 (Beta-2-globin) (Hemoglobin beta chain, minor-form) (Hemoglobin beta-2 chain)	147	0.993197						P11517_15841.25514	15841.3	69.3564	P11517 (2-147)	71.5521	19.0047	19.2558	12.382	12.4858	11.8339	13.8995	13.739	14.3329	12.2542	0.311841	1.43602	0.487707
706	Sod1(2-153)O-phospho-L-serine	15844.7	45.087	48.191	P07632	Sod1	Superoxide dismutase [Cu-Zn] (EC 1.15.1.1)	154	0.987013						P07632_15844.64324	15844.6	46.1624	P07632 (2-153) O-phospho-L-serine@1, O-phospho-L-serine@1 RESID:37@104|RESID:37@106	1.73e-09	21.654	22.8557	22.1946	22.3805	20.2764	21.7594	23.3239	23.4676	22.654	0.768808	-0.928998	0.170291
707	Hbb(2-147) [Plus2Oxy]	15856.2	68.143	70.718	A0A0G2JSW3	Hbb Hbb-b1 Hbb-bs LOC100134871 LOC120093065	Hemoglobin subunit beta-1	147	0.993197	Hbb_0	15856.2	68.1598	A0A0G2JSW3 (2-147) [Plus2Oxy]	2.43e-08						21.1079	21.5451	12.4363	13.7846	12.5899	15.4482	14.0867	14.8777	13.9344	0.3059	1.70598	0.494424
708	Sod1(2-152)O-phospho-L-serine	15857.7	44.36	46.187	P07632	Sod1	Superoxide dismutase [Cu-Zn] (EC 1.15.1.1)	154	0.980519						P07632_15857.62726	15857.6	45.1167	P07632 (2-152) O-phospho-L-serine@1, O-phospho-L-serine@1, N6-acetyl-L-lysine@1, N6-acetyl-L-lysine@1 RESID:37@104|RESID:37@106|RESID:55@121|RESID:55@135	8.25e-08	13.2827	13.0439	13.0461	20.2764	18.562	13.1991	13.3818	13.9335	12.9952	0.610842	2.26482	0.244995
711	RS19(2-145)	15943.5	48.776	50.155	P17074	RS19	40S ribosomal protein S19	145	0.993103				P17074 (2-145)	1.47e-07	P17074_15944.55488	15944.6	49.2985	P17074 (2-145)	5.89e-13	19.9272	20.68	20.6096	19.7955	13.0342	14.4118	15.0696	18.6766	14.0198	0.889888	3.26489	0.128858
716	Pcsk1n(62-218)	16531.5	69.733	71.013	Q9QXU9	Pcsk1n	ProSAAS (Proprotein convertase subtilisin/kexin type 1 inhibitor) (Proprotein convertase 1 inhibitor) (pro-SAAS) [Cleaved into: KEP;Big SAAS (b-SAAS);Little SAAS (l-SAAS);Big PEN-LEN (b-PEN-LEN) (SAAS CT(1-49));PEN;PEN-20;Little LEN (l-LEN);Big LEN (b-LEN) (SAAS CT(25-40))]	260	0.603846				Q9QXU9 (62-218)	5.46e-10	Q9QXU9_16531.62438	16531.6	70.8828	Q9QXU9 (62-218)	7.51e-23	17.5432	18.2372	13.7241	12.0487	13.4772	18.1104	21.9742	24.2821	19.6783	1.88378	-6.00516	0.0130684
717	Calm2-ps2(2-149) [Acetyl] & [64.1046]	16779.8	74.794	77.881	D4ABV5	Calm2-ps2 Calm-ps2 Calm2	Calmodulin 2	149	0.993289	Calm2_19	16779.8	76.0327	D4ABV5 (2-149) [Acetyl] & [64.1046]	9.61e-17	P62161_16779.81468 & P62161_16779.85107	16779.81468 & 16779.85107	76.07654922 & 75.94998096	P62161 (2-149) N6-acetyl-L-lysine@1 RESID:55@93 & P62161 (2-149) N6,N6,N6-trimethyl-L-lysine@1 RESID:74@114	1.47e-40 & 1.35e-50	26.965	26.0691	26.6998	24.7995	25.867	26.3083	25.7995	26.8858	26.1833	0.178155	-0.214154	0.663506
718	Calm2-ps2(2-149) [Acetyl] & [Phosph]	16794.8	72.765	76.523	D4ABV5	Calm2-ps2 Calm-ps2 Calm2	Calmodulin 2	149	0.993289	Calm2_16 & Calm1_22	16794.85735 & 16794.79417	73.73333333 & 74.4995	D4ABV5 (2-149) [Acetyl] & [Phosph] & P0DP29 (2-149) [Acetyl] & [56.8148]	1.25e-11 & 3.27e-10						26.3578	26.0732	26.1623	24.5754	25.0935	26.1719	25.6595	25.5983	26.2372	0.260388	-0.26428	0.54905
719	Calm2-ps2(2-149) [Acetyl] & [Phosph]	16795.8	73.259	76.365	D4ABV5	Calm2-ps2 Calm-ps2 Calm2	Calmodulin 2	149	0.993289	Calm2_11	16795.8	74.2748	D4ABV5 (2-149) [Acetyl] & [Phosph]	8.38e-16						25.9066	25.1908	25.217	23.9584	24.0854	25.3204	24.7846	24.9361	25.3844	0.215016	-0.234755	0.609515
720	Calm2-ps2(2-149) [Acetyl] & [93.0183]	16808.8	76.934	78.08	D4ABV5	Calm2-ps2 Calm-ps2 Calm2	Calmodulin 2	149	0.993289	Calm2_0	16808.8	77.8355	D4ABV5 (2-149) [Acetyl] & [93.0183]	3.05e-15						18.9142	18.6628	20.5069	16.5981	18.6453	19.7939	13.6873	19.3983	21.1206	0.0357511	0.165395	0.920977
722	Calm2-ps2(2-149) [Acetyl] & [96.0178]	16811.8	71.442	75.929	D4ABV5	Calm2-ps2 Calm-ps2 Calm2	Calmodulin 2	149	0.993289	Calm2_10	16811.8	74.327	D4ABV5 (2-149) [Acetyl] & [96.0178]	4.96e-15	P62161_16811.68878 & P39878_16811.79938	16811.68878 & 16811.79938	75.58421993 & 75.18642456	P62161 (2-148) O-phospho-L-threonine@1, N6,N6,N6-trimethyl-L-lysine@1, O4'-phospho-L-tyrosine@1 RESID:38@109|RESID:74@114|RESID:39@137 & P39878 (2-150) half cystine@1, half cystine@1, half cystine@1, half cystine@1, half cystine@1, half cystine@1 PSI-MOD:798@44|PSI-MOD:798@77|PSI-MOD:798@95|PSI-MOD:798@105|PSI-MOD:798@110|PSI-MOD:798@141	2.03e-21 & 305.6472102	26.1852	26.8385	27.1312	26.6595	26.6595	26.1214	26.4089	26.7129	26.9316	0.268846	0.151068	0.538461
723	Calm1(2-149) [Acetyl] &2[Acetyl]	16821.8	76.883	78.027	P0DP29	Calm1 Calm Cam Cam1 CaMI	Calmodulin-1	149	0.993289	Calm1_7	16821.8	77.2807	P0DP29 (2-149) [Acetyl] & [84.0552]	9.44e-09	P62161_16821.82525 + P62161_16821.86164	16821.82525 + 16821.86164	77.49273058 + 76.31646764	P62161 (2-149) N6-acetyl-L-lysine@1, N6-acetyl-L-lysine@1 RESID:55@20|RESID:55@93 + P62161 (2-149) N6-acetyl-L-lysine@1, N6,N6,N6-trimethyl-L-lysine@1 RESID:55@93|RESID:74@114	1.47e-26	19.895	20.3752	21.391	18.8269	20.2989	21.7265	19.4874	19.1407	21.0156	0.0950885	-0.185152	0.803362
724	Calm1(2-149) [Acetyl] & [88.9823]	16826.8	71.01	75.131	P0DP29	Calm1 Calm Cam Cam1 CaMI	Calmodulin-1	149	0.993289	Calm1_12 + Calm2_5	16826.76164 + 16826.89704	74.948 + 72.75666667	P0DP29 (2-149) [Acetyl] & [88.9823] + D4ABV5 (2-149) [Acetyl] & [111.0418]	1.39e-06 + 5.56e-10	P62161_16826.83404	16826.8	72.5298	P62161 (1-149)	3.41e-06	25.3877	26.6595	26.9977	26.9977	26.5898	25.9473	26.9203	26.7517	26.9088	0.0990393	-0.105567	0.796087
726	Calm2-ps2(2-149) [Acetyl] & [128.0358]	16843.8	69.083	73.621	D4ABV5	Calm2-ps2 Calm-ps2 Calm2	Calmodulin 2	149	0.993289	Calm2_4 + Calm1_3	16843.73607 + 16843.78001	70.6005 + 71.5055	D4ABV5 (2-149) [Acetyl] & [128.0358] + P0DP29 (2-149) [Acetyl] & [106.0406]	1.19e-10 + 6.58e-08						12.5905	12.8464	25.1293	25.1253	25.065	23.867	25.2785	24.8191	24.8904	0.642595	-4.56246	0.227722
729	Calm2-ps2(2-149) [Acetyl] & [144.0058]	16859.8	67.674	72.106	D4ABV5	Calm2-ps2 Calm-ps2 Calm2	Calmodulin 2	149	0.993289	Calm2_3	16859.8	70.5712	D4ABV5 (2-149) [Acetyl] & [144.0058]	1.62e-08	P62161_16859.78102	16859.8	70.9178	P62161 (2-149) N6-acetyl-L-lysine@1, O4'-phospho-L-tyrosine@1 RESID:55@93|RESID:39@137	1.95e-20	24.1795	24.918	25.4362	25.9977	25.4645	23.8093	25.6012	25.1371	25.4425	0.155935	0.201636	0.698337
730	Calm2-ps2(2-149) [Acetyl] & [159.9902]	16875.8	66.276	70.815	D4ABV5	Calm2-ps2 Calm-ps2 Calm2	Calmodulin 2	149	0.993289	Calm2_25	16875.8	70.1375	D4ABV5 (2-149) [Acetyl] & [159.9902]	8.46e-07						22.417	23.417	24.2317	24.7745	24.0359	22.0156	23.7286	23.4551	24.1253	0.309745	0.444056	0.490066
732	Nme2(2-152)	17182.9	69.689	70.997	P19804	Nme2	Nucleoside diphosphate kinase B (NDK B) (NDP kinase B) (EC 2.7.4.6) (Histidine protein kinase NDKB) (EC 2.7.13.3) (P18)	152	0.993421						P19804_17182.86353	17182.9	70.1967	P19804 (2-152)	0.470687	12.8644	11.2767	19.3857	17.7667	11.8004	14.1665	14.2598	14.4552	13.1595	0.120658	0.60854	0.757429
734	Mbp(2-154)O-phospho-L-threonine	17205.7	35.943	37.749	P02688-3	Mbp	Myelin basic protein (MBP)	195	0.784615						P02688-3_17205.73719	17205.7	36.8038	P02688-3 (2-154) O-phospho-L-threonine@1 RESID:38@16	109.408	18.0743	11.8645	12.3502	20.343	11.8153	13.9082	14.1404	14.9089	14.1381	0.111868	0.615559	0.772916
735	Calm1(2-149)N-acetyl&acetyl & [+446.96]	17226.4	75.275	76.571	P62161	Calm1 Calm Cam Cam1 CaMI	Calmodulin-1	149	0.993289						P62161_17226.6657	17226.7	75.7179	Calm1(2-149)N-acetyl&acetyl & [+446.96]	0.000234283	24.5869	23.8191	22.9261	21.0625	11.4202	14.762	14.7185	13.7182	13.7789	1.30881	6.51857	0.0491126
736	Calm1(2-149)N6-acetyl-L-lysine	17263.5	71.67	74.561	P62161	Calm1 Calm Cam Cam1 CaMI	Calmodulin-1	149	0.993289						P62161_17263.70386	17263.7	71.9064	P62161 (2-149) N6-acetyl-L-lysine@1, O-phospho-L-threonine@1, N6-acetyl-L-lysine@1, O4'-phospho-L-tyrosine@1, O-phospho-L-serine@1, O-phospho-L-threonine@1, N6,N6,N6-trimethyl-L-lysine@1, O4'-phospho-L-tyrosine@1 RESID:55@20|RESID:38@43|RESID:55@93|RESID:39@98|RESID:37@100|RESID:38@109|RESID:74@114|RESID:39@137	0.00382604	20.5261	11.6402	11.9416	14.4259	21.3857	16.3268	12.1832	15.3856	13.9066	0.252473	1.53337	0.559149
737	Ppia(2-164)	17731.7	60.049	61.687	P10111	Ppia	Peptidyl-prolyl cis-trans isomerase A (PPIase A) (EC 5.2.1.8) (Cyclophilin A) (Cyclosporin A-binding protein) (Rotamase A) (p1B15) (p31) [Cleaved into: Peptidyl-prolyl cis-trans isomerase A, N-terminally processed]	164	0.993902						P10111_17731.76517	17731.8	60.3898	P10111 (2-164)	1.37e-07	18.977	18.8757	14.6553	17.1655	13.5573	16.2688	14.1579	12.2585	10.9459	1.07495	3.23835	0.0841489
739	Atp5pd(2-161) [Acetyl]	18662.6	65.108	67.094	P31399	Atp5pd Atp5h Atp5jd	ATP synthase subunit d, mitochondrial (ATPase subunit d) (ATP synthase peripheral stalk subunit d)	161	0.993789	Atp5pd_1	18662.5	65.344	P31399 (2-161) [Acetyl]	8.69e-07	D3ZWT8_18662.56477	18662.6	65.446	D3ZWT8 (2-161)	1.2e-18	18.1946	18.734	14.7538	15.5265	11.9639	16.1425	12.6546	17.9488	13.5043	0.171738	0.772004	0.673383
741	Pebp1(2-187) [Acetyl]	20700.3	58.492	59.314	P31044	Pebp1 Pbp Pebp	Phosphatidylethanolamine-binding protein 1 (PEBP-1) (23 kDa morphine-binding protein) (HCNPpp) (P23K) [Cleaved into: Hippocampal cholinergic neurostimulating peptide (HCNP)]	187	0.994652				P31044 (2-187) [Acetyl]	1.44e-08	P31044_20699.36043	20699.4	58.5628	P31044 (2-187)	5.5e-18	22.7512	21.0292	18.9601	21.2821	19.5638	19.6937	22.4775	21.1946	20.0821	0.0546985	-0.144702	0.881661
742	Pebp1(2-187) [Acetyl] & [Plus2Oxy]	20731.3	58.626	59.459	P31044	Pebp1 Pbp Pebp	Phosphatidylethanolamine-binding protein 1 (PEBP-1) (23 kDa morphine-binding protein) (HCNPpp) (P23K) [Cleaved into: Hippocampal cholinergic neurostimulating peptide (HCNP)]	187	0.994652	Pebp1_2	20731.3	58.7337	P31044 (2-187) [Acetyl] & [Plus2Oxy]	5.56e-06						21.6971	20.2419	19.2922	20.0821	11.9923	19.1357	21.4972	20.9243	20.2989	0.403035	-1.80291	0.395335

## Sheet: (A)_MedianNormalied(742)
	NumFeatures	MonoMass	MinElutionTime	MaxElutionTime	TopPIC.Unique.ID	TopPIC.Mass	TopPIC.Retention.Time	TopPIC.Proteoform.Details	TopPIC.E.Value	TDPortal.Unique.ID	TDPortal.Mass	TDPortal.Retention.Time	TDPortal.Proteoform.Details	TDPortal.E.Value	Intensity C1	Intensity C2	Intensity C3	Intensity C4	Intensity C5	Intensity A1	Intensity A2	Intensity A3	Intensity A4
1	1	2588.38	11.526	12.316	Tppp_1	2588.38	11.8413	D3ZQL7 (2-27) [Acetyl]	4.37e-07	D3ZQL7_2588.392155	2588.39	11.7424	D3ZQL7 (2-27)	1.62e-16	18400	29800		47300	6820	29700		158000	19700
2	1	2662.49	30.993	32.398	Pea15_0	2662.5	31.7032	Q5U318 (108-130)	1.63e-09	Q5U318_2662.505725	2662.51	31.6391	Q5U318 (108-130)	7.92e-22				24300
3	1	2766.53	12.365	13.351						A0A0G2K654_2766.539125	2766.54	12.7373	A0A0G2K654 (2-30)	3.4e-10		13800						39500
4	1	2800.41	23.298	24.308						A0A0G2K1L8_2800.424225	2800.42	23.5947	A0A0G2K1L8 (191-219)	2.05e-06				47500				157000
5	1	2825.52	65.364	66.737						G3V6X7_2825.525945	2825.53	65.9707	G3V6X7 (62-88)	6.14e-18							135000	250000
6	1	2866.42	24.967	25.835	Tmsb4x_14	2866.42	26.2222	P62329 (2-25) [Acetyl]	8.24e-08	P62329_2866.42696 + P62329_2866.426965	2866.42696 + 2866.426965	25.20534757 + 25.15933557	P62329 (2-25) N6-acetyl-L-lysine@1 RESID:55@2 + P62329 (2-25)	1.64e-07 + 2.01e-20	28200	10500	87300	125000	84700	73900	53700	158000	77000
7	1	2898.68	22.024	22.791	H3-3b_1	2898.68	22.0455	P84245 (112-136)	1.88e-07	B0BMY8_2898.692595	2898.69	22.0008	B0BMY8 (112-136)	5e-16	10300	9320	34600	18800	38100		15700	30500	64700
8	1	2954.56	64.702	65.612	Pcsk1n_1	2954.56	65.9235	Q9QXU9 (62-89)	3.46e-10	G3V6X7_2954.568535	2954.57	65.6814	G3V6X7 (62-89)	1.03e-41	125000	184000	339000	139000	132000	224000	3360000	2490000	1480000
9	1	2961.47	11.963	12.753	Mbp_3	2961.48	12.2163	P02688-4 (2-27) [Acetyl] & [-0.9892]	3.47e-08						25700	26100	87900	98700	211000	50900	69400	20000	246000
10	1	2963.48	25.431	26.38	Tmsb10_5	2963.48	25.816	P63312 (2-27) [Acetyl]	5.75e-10	P63312_2963.49095 + P63312_2963.490955	2963.49095 + 2963.490955	26.49962034 + 25.78184801	P63312 (2-27) N6-acetyl-L-lysine@1 RESID:55@2 + P63312 (2-27)	1.63e-18 + 1.06e-28	18100	12500		65200	45600	140000	112000	273000	163000
11	1	2988.48	46.774	47.918						D3Z9Q6_2988.470455	2988.47	47.9414	D3Z9Q6 (425-448)	2.94e-06	1330000	2760000	7490000	2350000	1640000	4040000	7260000	1410000	3580000
12	1	3018.49	11.963	12.753	Mbp_16	3018.5	12.2272	P02688-4 (2-28) [Acetyl] & [-0.9887]	2.74e-06						23400	23100	124000	104000	276000	123000	69700	23200	280000
13	1	3051.51	25.321	26.419						P97563_3051.524765	3051.52	26.05	P97563 (2-27)	1.4e-10								62700
14	1	3068.66	12.825	13.593						P62329_3068.671705	3068.67	13.0001	P62329 (15-40)	1.41e-07	49500	59300	152000	108000	111000	158000	112000	96300	101000
15	1	3072.69	11.894	13.008						D3ZQL7_3072.704315	3072.7	12.5791	D3ZQL7 (2-31)	7.23e-10								39000
16	1	3086.66	29.258	30.263						P47942_3086.669675	3086.67	30.0913	P47942 (544-572)	1.25e-09					12600	45000	107000	75700	100000
17	1	3122.61	11.8	13.003						P07936_3122.620675	3122.62	12.3146	P07936 (48-76)	7.92e-14								30300	28700
18	1	3173.69	26.451	28.017						P47942_3173.701705	3173.7	27.4168	P47942 (541-570)	9.54e-10	12100	19300	34300	8400			17100
19	1	3205.6	23.298	24.201						P62329_3205.61761 + P62329_3205.617615	3205.61761 + 3205.617615	23.44755848 + 24.11727622	P62329 (2-28) N6-acetyl-L-lysine@1 RESID:55@2 + P62329 (2-28)	1.52e-13 + 5.99e-10	50400	15200	154000	155000	118000	70800	28400	96400	51200
20	1	3243.62	41.212	42.953						P43138_3243.624806	3243.62	40.8491	P43138 (3-31) N6-acetyl-L-lysine@1, O-phospho-L-serine@1, N6-acetyl-L-lysine@1 RESID:55@4|RESID:37@16|RESID:55@24	2.77162	101000	5550000	780000	244000	258000	1660000	524000	853000	498000
21	1	3279.63	21.244	22.493	Mbp_13	3279.63	21.797	P02688-4 (2-30) [Acetyl]	7.87e-11	P02688-1_3279.643165	3279.64	21.8764	P02688-1 (2-30)	6.37e-35					7260
22	1	3295.65	65.575	67.31						P06883_3295.662509	3295.66	66.7383	P06883 (98-127) L-arginine amide@1 RESID:82@29	6.52e-37								65500
23	1	3314.82	15.721	16.735	Tppp_0	3314.82	16.8667	D3ZQL7 (2-33) [Acetyl]	6.77e-13	D3ZQL7_3314.830965	3314.83	16.8024	D3ZQL7 (2-33)	2.61e-24		12900				31600	94300	227000	116000
24	1	3322.61	37.084	39.185						P10354_3322.615245	3322.62	38.6381	P10354 (377-405)	1.96e-12	8220	17900					59100	147000
25	1	3346.67	25.533	26.267	Mbp_14	3346.67	25.9793	P02688-4 (2-31) [Acetyl] & [-30.0162]	2.4e-09								82300	100000	191000	80600	79000		247000
26	1	3347.7	11.084	12.142						P07936_3347.718135	3347.72	11.752	P07936 (6-33)	2.6e-09							42700	81300	30800
27	1	3354.78	66.002	67.248	Cartpt_1	3354.78	66.7915	P49192-2 (37-66)	2.04e-17	P49192-2_3354.792175	3354.79	66.6124	P49192-2 (37-66)	1.29e-47								462000
28	1	3375.7	21.804	22.594	Mbp_4 + Mbp_35	3375.69596 + 3375.69853	21.671 + 21.865	P02688-4 (2-31) [Acetyl] & [-0.9900] + P02688-4 (2-31) [Acetyl]	0.000919158 + 9.69e-06						27300	14100	108000	86900	225000	72600	83900	24200	277000
29	1	3384.65	63.531	64.56	Hba1_1	3384.66	64.221	P01946 (112-142) [-30.9223]	9.77e-14						82500	54800	150000		43000		119000	100000
30	1	3395.61	43.342	45.639						M0R3V0_3395.582495	3395.58	44.1254	M0R3V0 (188-217)	7.53e-07					621000			2790000
31	1	3406.67	34.988	35.99	Vgf_0	3406.68	35.482	P20156 (180-209)	7.79e-07	F1LP80_3406.686515	3406.69	35.418	F1LP80 (180-209)	6.42e-17	21600	30500	60800	18200	17800	34500000	6220000	28400000	41600000
32	1	3411.69	41.37	42.781						Q62923_3411.704075	3411.7	42.042	Q62923 (154-181)	1.56e-09						279000	266000
33	1	3434.75	66.877	68.09	Cartpt_0	3434.75	67.4668	P49192-2 (37-66) [Phosph]	6.2e-14	P49192-2_3434.758506	3434.76	67.4136	P49192-2 (37-66) O-phospho-L-serine@1 RESID:37@11	2.07e-41								200000
34	1	3452.6	54.162	56.47						F2W8A6_3452.609505	3452.61	55.8072	F2W8A6 (30-59)	3.29e-28								382000
35	1	3467.7	58.863	60.149						P07808_3467.715649	3467.72	59.3904	P07808 (37-65) L-tyrosine amide@1 RESID:99@28	3.5e-26								77200
36	1	3531.8	18.3	19.01	Mbp_12	3531.8	18.67	P02688-4 (2-30) [Acetyl] & [252.1649]	5.52e-11						25900	12700	92900	112000	244000	51500	68500		321000
37	2	3532.78	17.978	19.898	Mbp_21	3532.78	19.4185	P02688-4 (2-32) [Acetyl]	1.43e-09	P02688-1_3532.797035	3532.8	20.2076	P02688-1 (2-32)	5.35e-15	14500	22200	140000	236000	564000	17900	166000		712000
38	1	3547.79	14.27	15.432	Mbp_32	3547.79	14.7997	P02688-4 (2-32) [Acetyl] & [Plus1Oxy]	8.63e-05										167000				201000
39	1	3548.78	15.268	16.311	Mbp_20	3548.78	15.8068	P02688-4 (2-32) [Acetyl] & [Plus1Oxy]	1.13e-06									11400	30700
40	1	3624.85	61.099	62.302						A0A0G2JSQ1_3624.85646	3624.86	61.7428	A0A0G2JSQ1 (1-34)	6.17e-25	63800	32000
41	1	3668.03	32.478	33.51						Q02563_3668.04598	3668.05	32.9934	Q02563 (1-32)	1.45e-10	23000	22800	21100				8230
42	1	3668.85	15.525	16.5	Mbp_25	3668.85	15.661	P02688-4 (2-33) [Acetyl] & [-0.9916]	1.38e-10									39000	77600				107000
43	1	3760.68	26.749	27.647	Gpatch2l_0	3760.68	27.1427	D3ZUP4 (440-474) [12.9334]	0.000282469						7610	12000	45500	25800	18200	144000	33900	31800	39000
44	1	3772.99	16.301	17.28	Tppp_2	3772.99	17.4655	D3ZQL7 (2-38) [Acetyl]	4.12e-05	D3ZQL7_3773.007085	3773.01	17.0222	D3ZQL7 (2-38)	1.65e-08	58500	47200	66100	107000	39700	56000	66500	146000	35000
45	1	3792.97	11.913	13.092						P07936_3792.985645	3792.99	12.6905	P07936 (48-82)	1.75e-13							42100	59100	48400
46	1	3804.03	72.863	74.313						P63170_3804.019105	3804.02	72.3062	P63170 (57-89)	8.37e-10						27600
47	1	3810.91	61.496	63.483						A0A0G2JSQ1_3810.92051	3810.92	62.0413	A0A0G2JSQ1 (1-36)	1.21e-53							27700
48	1	3811.22	70.634	72.062	Ckmt1_1	3811.23	70.8493	P25809 (2-39) [Acetyl]	8.33e-14	P25809_3811.23112	3811.23	70.7659	P25809 (2-39)	6.12e-52				56200
49	1	3824.96	13.916	16.205	Mbp_33	3824.96	14.3983	P02688-4 (2-34) [Acetyl] & [-0.9903]	0.000349494								11800	11300	23100				37300
50	1	3825.95	14.003	16.045						P02688-1_3825.957055	3825.96	15.4615	P02688-1 (2-34)	6.8e-10			16100		13800
51	1	3867.85	31.657	33.412						F1LP80_3867.866285	3867.87	33.2319	F1LP80 (24-60)	6.05e-11								168000
52	1	3888.03	66.176	67.467	Pcsk1n_2	3888.03	66.7715	Q9QXU9 (183-218)	2.45e-07	G3V6X7_3888.038035	3888.04	66.7345	G3V6X7 (183-218)	5.18e-26							72300	286000
53	1	3940.97	15.212	16.206						P02688-1_3940.983995	3940.98	15.349	P02688-1 (2-35)	1.43e-14				26300	58300
54	1	3960.05	11.673	13.032						P07936_3960.077635	3960.08	12.2875	P07936 (6-39)	2.69e-10								17800	10500
55	1	4008.96	56.945	58.576						P07808_4008.965269	4008.97	57.5972	P07808 (32-65) L-tyrosine amide@1 RESID:99@33	4.57e-27								2200000
56	1	4023.06	65.56	67.56						A0A0G2JSQ1_4023.07298	4023.07	66.1313	A0A0G2JSQ1 (1-38)	3.01e-10	15800							23700	29200
57	1	4026.85	19.973	20.841	Ensa_1	4026.85	21.1607	P60841 (2-36) [Acetyl]	2.33e-16	P60841-1_4026.866485	4026.87	20.7729	P60841-1 (2-36)	2.39e-44	26200	7440	49100	42600	30700	41300	63000	86800	74400
58	1	4028.08	55.18	56.553	Syn1_0	4028.09	55.9418	P09951 (669-704)	1.25e-06													49200
59	1	4029.09	55.18	56.553						P09951-1_4029.095905	4029.1	55.9173	P09951-1 (669-704)	6.71e-12								96300
60	1	4041.03	14.645	15.619	Mbp_7	4041.03	15.6787	P02688-4 (2-37) [Acetyl] & [-58.0166]	9.47e-09						57000	39000	105000	200000	390000	84400	155000	38800	413000
61	1	4091.1	11.757	12.909						P07936_4091.118125	4091.12	12.1906	P07936 (5-39)	6.56e-19						14200	20100	147000	29200
62	1	4094.14	26.172	27.18	Mbp_31	4094.14	26.133	P02688-4 (91-128)	5.32e-07	P02688-3_4094.156855	4094.16	26.0708	P02688-3 (117-154)	1.52e-09	12000	10600			39100	50700	24800		22800
63	1	4098.05	14.577	15.912	Mbp_9	4098.05	15.3902	P02688-4 (2-37) [Acetyl] & [-0.9927]	0.000109009									37700	104000				82800
64	1	4108.15	26.39	27.236						P02688-3_4108.172505	4108.17	26.7494	P02688-3 (117-154) omega-N-methyl-L-arginine@1 RESID:69@14	2.72e-16	16300	19500				63500	31200		49200
65	1	4136.2	104.032	105.472						Q64349_4136.215175	4136.22	104.293	Q64349 (119-153)	3.88e-11		3420
66	1	4139.93	26.572	28.065	Ensa_3	4139.94	28.0283	P60841 (2-37) [Acetyl]	1.86e-15	P60841-1_4139.950545	4139.95	27.4168	P60841-1 (2-37)	1.95e-36	10600						19200	37100	24800
67	1	4143.94	25.226	26.144	Slc1a2_1	4143.94	25.6263	P31596 (2-37) [Acetyl] & [-0.9949]	4.89e-12							83900
68	1	4144.92	25.207	27.188						P31596-1_4144.941145	4144.94	26.5724	P31596-1 (2-37)	4.83e-14	99700	191000	320000	45400	68800	270000		104000	98100
69	1	4145.92	26.239	27.407	Slc1a2_0	4145.91	27.754	P31596 (2-37) [Acetyl]	0.000128516						32700	72700	96100	13500	22200	80500		36300
70	1	4150	11.452	12.571						M0RBL8_4150.018865	4150.02	12.0768	M0RBL8 (14-49)	1.22e-14				5170	7180	53200	65200	20000	57400
71	1	4162.14	11.976	13.395	Gap43_9	4162.14	12.721	P07936 (5-40)	3.01e-10	P07936_4162.155235	4162.16	12.8503	P07936 (5-40)	5.72e-38						32000	45000	223000	75000
72	1	4165.01	51.63	52.776						D4A1U5_4165.053795	4165.05	52.0016	D4A1U5 (273-310)	3.7e-05									44800
73	1	4186.12	66.347	67.248						A0A0G2JSQ1_4186.13631	4186.14	66.4961	A0A0G2JSQ1 (1-39)	3.05e-34	68300	43800		18900	11200	40500	122000	92200	105000
74	1	4194.88	25.739	26.572	Hnrnpa1_1	4194.89	26.4927	P04256 (279-320)	6.1e-14	P04256_4194.902875	4194.9	25.997	P04256 (279-320)	7.26e-32	51200	103000	71000	60500	18900		21400
75	1	4222.2	26.642	28.183						P02688-3_4222.215435	4222.22	27.0716	P02688-3 (116-154) omega-N-methyl-L-arginine@1 RESID:69@15	4.57e-07					18900
76	1	4231.16	66.926	68.144	Pcsk1n_4	4231.16	67.4598	Q9QXU9 (180-218)	5.38e-08	G3V6X7_4231.175975	4231.18	67.5597	G3V6X7 (180-218)	3.44e-25								272000
77	1	4262.05	55.527	58.146						Q5U3X7_4262.029765	4262.03	56.853	Q5U3X7 (336-376)	5.76e-05	31300000	55100000	161000000	54900000	35200000	73100000	124000000		96800000
78	1	4268.03	21.804	22.61	Ensa_2	4268.03	23.103	P60841 (2-38) [Acetyl]	1.13e-17	P60841-1_4268.045505	4268.05	23.0297	P60841-1 (2-38)	3.8e-33	71100	17700	145000	103000	67600	152000	191000	368000	254000
79	1	4269.07	56.743	57.641	Npy_1	4269.08	57.9033	P07808 (30-65) [-0.9848]	7.65e-12	P07808_4269.081359	4269.08	57.244	P07808 (30-65) L-tyrosine amide@1 RESID:99@35	1.74e-47	567000	1430000	198000	889000	370000	998000	1050000	12800000	251000
80	1	4295.03	56.569	57.919						F1M1B3_4295.048675	4295.05	56.6175	F1M1B3 (48-82)	6.1e-05	4480000	10200000	23800000			7930000	13700000		13400000
81	1	4296.88	15.939	16.949	Gap43_5	4296.89	16.8412	P07936 (188-226)	1.06e-07	P07936_4296.901345	4296.9	16.301	P07936 (188-226)	5.54e-14					7460	80800	97800	161000	157000
82	1	4350.29	24.117	25.995						P02688-3_4350.310395	4350.31	25.5299	P02688-3 (115-154) omega-N-methyl-L-arginine@1 RESID:69@16	2.36e-08				8080	15700		30400		13900
83	1	4360.19	26.499	29.458						P62329_4360.19951	4360.2	26.8799	P62329 (2-38) N6-acetyl-L-lysine@1 RESID:55@2	1.34e-06					29100			18800
84	1	4361.21	27.618	28.394	Tmsb10_2	4361.21	27.8035	P63312 (2-39) [Acetyl]	2.71e-13	P63312_4361.23114 + P63312_4361.231145	4361.23114 + 4361.231145	28.21438737 + 27.78429744	P63312 (2-39) N6-acetyl-L-lysine@1 RESID:55@2 + P63312 (2-39)	4.33e-14 + 2.51e-34	80700	38900	229000	238000	159000	365000	131000	242000	134000
85	2	4410.1	17.377	18.215	Basp1_17	4410.1	17.4623	A0A0G2K1L8 (47-88)	5.32e-09	A0A0G2K1L8_4410.119675	4410.12	17.4083	A0A0G2K1L8 (47-88)	3.83e-26	62100	7370	339000	281000	268000	35400	39700	39400
86	1	4425.94	31.207	32.982	Pcp4_1	4425.95	31.008	P63055 (2-41) [Acetyl]	3.03e-06									85400
87	1	4440.23	21.684	22.584	Mbp_6	4440.23	21.9878	P02688-4 (2-40) [Acetyl]	1.4e-07	P02688-1_4440.248195	4440.25	21.6086	P02688-1 (2-40)	2.15e-18				80300	134000		129000		230000
88	1	4488.28	25.09	25.981	Tmsb4x_0	4488.28	25.1182	P62329 (2-39) [Acetyl]	2.95e-07	P62329_4488.29447	4488.29	25.0782	P62329 (2-39) N6-acetyl-L-lysine@1 RESID:55@2	5.76e-18	44000		189000	184000	166000	116000	104000	182000	105000
89	1	4496.39	20.658	21.472	Tma7_0	4496.39	20.8458	D3ZZW2 (14-52)	7.86e-06	D3ZZW2_4496.406005	4496.41	21.3612	D3ZZW2 (14-52)	3.3e-15	88500	59700	153000	79500	88600	213000	206000	243000	128000
90	1	4497.23	12.204	13.421	Gap43_3	4497.23	13.1562	P07936 (48-90)	6.24e-21	P07936_4497.246945	4497.25	13.0918	P07936 (48-90)	8.12e-37					6590	72800	311000	417000	456000
91	1	4528.46	63.475	65.09						D3ZRU1_4528.426085	4528.43	63.8865	D3ZRU1 (47-86)	6.6e-06	2340000	1270000	1040000	1290000	347000	389000	177000	233000	399000
92	1	4531.47	31.608	33.028						P13589_4531.486239	4531.49	32.6597	P13589 (131-168) L-lysine amide@1 RESID:92@37	1.96e-13							24200
93	1	4567.04	30.545	32.447	Pcp4_8	4567.05	30.7415	P63055 (2-43) [Acetyl]	2.82e-06	P63055_4567.064035	4567.06	30.6886	P63055 (2-43)	1.41e-15			423000	196000	134000
94	1	4568.03	31.374	33.829	Pcp4_2 + Pcp4_3	4568.02651 + 4568.03262	31.74216667 + 33.25566667	P63055 (2-43) [Acetyl] & [0.9674] + P63055 (2-43) [Acetyl]	9.95e-13 + 1.31e-05						218000	17500	1360000	888000	749000	650000
95	1	4586.22	60.728	62.314						G3V7X2_4586.234675	4586.23	61.5106	G3V7X2 (533-571)	9.88e-31								170000
96	1	4599.22	61.027	62.448	Hnrnpa2b1_1	4599.23	61.4643	A7VJC2-2 (1-37) [Acetyl]	3.64e-16	A7VJC2-2_4599.23797	4599.24	61.4176	A7VJC2-2 (1-37)	5.45e-46	137000	53400	80100	96200	32400	94700		59800
97	2	4616.34	24.512	26.192	Tmsb4x_7	4616.34	26.1508	P62329 (2-40) [Acetyl]	2.13e-20	P62329_4616.35305 + P62329_4616.353055	4616.35305 + 4616.353055	26.19276361 + 25.76945053	P62329 (2-40) N6-acetyl-L-lysine@1 RESID:55@2 + P62329 (2-40)	5.11e-61 + 1.32e-70	653000	308000	2310000	1800000	1450000	1280000	942000	1800000	1060000
98	1	4617.34	24.92	25.69						P62329_4617.30068	4617.3	25.0192	P62329 (7-45) N6-acetyl-L-lysine@1, N6-acetyl-L-lysine@1, N6-acetyl-L-lysine@1 RESID:55@6|RESID:55@20|RESID:55@26	125.771	1070000	282000	3910000	3290000	2370000	2980000	1440000	3860000	2060000
99	1	4632.33	20.923	21.708	Tmsb4x_1	4632.33	20.9608	P62329 (2-40) [Acetyl] & [Plus1Oxy]	8.25e-17						185000	44500	694000	871000	678000	199000	295000	440000	398000
100	1	4644.43	30.257	31.66						P02688-3_4644.447215	4644.45	30.545	P02688-3 (113-154) omega-N-methyl-L-arginine@1 RESID:69@18	9.5e-10				11000	22100				28300
101	1	4657.25	60.292	61.736						G3V7X2_4657.271785	4657.27	61.0744	G3V7X2 (533-572)	6.62e-22								398000
102	1	4683.26	59.077	60.637						G3V7X2_4683.287435	4683.29	59.8254	G3V7X2 (531-570)	2.37e-10								531000
103	1	4687.37	25.09	25.981	Tmsb4x_5	4687.37	25.3627	P62329 (2-41) [Acetyl]	3.05e-12	P62329_4687.39016	4687.39	25.2074	P62329 (2-41) N6-acetyl-L-lysine@1 RESID:55@2	2.35e-20	79400	43400	336000	280000	271000	374000	210000	374000	177000
104	1	4733.39	26.484	27.702	Tmsb10_1	4733.39	26.5123	P63312 (2-42) [Acetyl]	1.07e-16	P63312_4733.40687 + P63312_4733.406875	4733.40687 + 4733.406875	26.44874275 + 26.30813018	P63312 (2-42) N6-acetyl-L-lysine@1 RESID:55@2 + P63312 (2-42)	8.85e-30 + 2.21e-22	43700	52600	146000	260000	130000	285000	82500	111000	61600
105	1	4737.31	25.22	26.141	Basp1_0	4737.31	26.5015	A0A0G2K1L8 (170-219)	1.24e-17	A0A0G2K1L8_4737.325595	4737.33	26.4388	A0A0G2K1L8 (170-219)	1.11e-40	22400	41200						630000	122000
106	1	4744.39	24.995	25.884	Tmsb4x_8	4744.4	25.072	P62329 (2-42) [Acetyl]	2.42e-18	P62329_4744.41162 + P62329_4744.411625	4744.41162 + 4744.411625	25.01915007 + 25.15933557	P62329 (2-42) N6-acetyl-L-lysine@1 RESID:55@2 + P62329 (2-42)	9.06e-56 + 5.26e-62	167000	155000	620000	770000	466000	592000	234000	294000	255000
107	1	4752.33	57.477	59.57						P07808_4752.350639	4752.35	58.8281	P07808 (25-65) L-tyrosine amide@1 RESID:99@40	2.32e-31								477000
108	1	4755.39	67.213	68.75						G3V6X7_4755.399035	4755.4	67.9918	G3V6X7 (174-218)	6.54e-48							297000	421000
109	1	4760.39	21.127	21.932	Tmsb4x_12	4760.39	21.2485	P62329 (2-42) [Acetyl] & [Plus1Oxy]	6.75e-13	A0A096P6L2_4760.404735	4760.4	21.1951	A0A096P6L2 (612-656)	1.03e-06	92700	45400	440000	597000	406000	291000	175000	215000	188000
110	1	4762.43	76.378	77.828	Cox8b_1	4762.42	76.6803	P16221 (25-70)	1.33e-15	P16221_4762.428415	4762.43	76.7384	P16221 (25-70)	1.14e-36		25400
111	1	4786.49	63.312	64.609						A0A0G2JSQ1_4786.49581	4786.5	63.9041	A0A0G2JSQ1 (1-45)	5.26e-34	38600
112	1	4795.36	60.774	61.913	Scg2_2	4795.36	61.1132	P10362 (571-611)	1.92e-26						106000			134000		824000	3440000	1680000	400000
113	1	4796.36	60.891	61.743						G3V7X2_4796.371495	4796.37	61.3441	G3V7X2 (531-571)	1.24e-85	177000	390000		143000		799000	3900000	2870000	435000
114	1	4797.35	63.2	64.492	Scg2_0	4797.35	63.8708	P10362 (571-611) [0.9796]	2.24e-12													149000
115	1	4832.11	21.703	22.493	Gap43_12	4832.11	22.9398	P07936 (183-226) [-17.0310]	9.79e-09												205000	187000	251000
116	2	4849.14	18.712	19.494	Gap43_16	4849.14	20.0003	P07936 (183-226)	1.92e-09	P07936_4849.155715	4849.16	19.9466	P07936 (183-226)	5.14e-11	22500		56200	33600	46400	194000	405000	366000	511000
117	1	4867.39	60.338	61.448						G3V7X2_4867.408605	4867.41	61.2685	G3V7X2 (531-572)	2.48e-61	620000	467000		480000	161000	1020000	3810000	3940000	802000
118	2	4868.4	60.338	64.192	Scg2_1 & Scg2_3	4868.40316 & 4868.36929	60.6285 & 63.42716667	P10362 (571-612) & P10362 (571-612) [0.9806]	2.72e-22 & 1.01e-10						502000	382000		422000		803000	3500000	5460000	870000
119	1	4870.41	67.846	69.173	Pcsk1n_0	4870.41	68.6122	Q9QXU9 (173-218)	6.22e-14	G3V6X7_4870.425975	4870.43	68.5272	G3V6X7 (173-218)	4.62e-32								191000
120	1	4872.52	68.09	70.093	Nolc1_0	4872.52	69.4088	P41777 (2-46) [Acetyl]	5.65e-10													63000
121	1	4873.53	68.655	70.352						F1LPS3_4873.536175	4873.54	69.3415	F1LPS3 (2-46)	4.46e-15							168000
122	1	4880.56	30.598	32.232						P02688-3_4880.574535	4880.57	31.7675	P02688-3 (111-154) omega-N-methyl-L-arginine@1 RESID:69@20	3.72e-09			17400				38400		25700
123	1	4904.42	25.562	26.781	Tmsb4x_6	4904.42	25.6853	P62329 (2-44) [Acetyl] & [-56.0487]	5.66e-15						73700	58600	195000	193000	157000
124	2	4921.56	85.86	86.8	Cox8a_22	4921.56	86.11	P80433 (26-69)	1.66e-27	P80433_4921.580825	4921.58	85.9101	P80433 (26-69)	3.35e-67	104000	739000	292000	174000	73400	783000	528000	244000	418000
125	1	4933.5	27.541	28.491	Tmsb10_0	4933.5	27.8237	P63312 (2-44) [Acetyl]	1.82e-08	P63312_4933.52296	4933.52	27.7843	P63312 (2-44)	0.000115867	28800	20500		41100	25000	117000	105000	142000	79500
126	1	4939.47	42.865	44.296						I2FHN3_4939.468975	4939.47	43.3901	I2FHN3 (292-334)	2.25e-11	73100
127	1	4951.55	74.792	76.523	Cox8a_0	4951.56	75.4053	P80433 (26-69) [29.9632]	4.72e-14						17600
128	1	4953.56	76.285	77.909	Cox8a_4	4953.54	77.4498	P80433 (26-69) [32.1083]	4.94e-13						122000	99300		63300	23500			5980	61800
129	1	4958.6	14.158	14.931						B7X6I3_4958.61342	4958.61	14.4148	B7X6I3 (1-48)	1.21e-11	30300	57300		45600	13900	39000	52300	237000	61000
130	1	4960.47	25.112	26.03	Tmsb4x_4	4960.47	26.4545	P62329 (2-44) [Acetyl]	7.7e-19	P62329_4960.48624	4960.49	25.1593	P62329 (2-44)	6.56e-54	139000	131000	386000	461000	226000	541000	224000	325000	265000
131	1	4961.45	65.612	66.347	Prdx6_1	4961.48	65.7492	O35244 (2-46) [-0.9993]	1.76e-11						87200	85900	103000	73900	62600	60000	208000	222000	145000
132	1	4961.53	19.494	23.874	Gap43_0	4961.53	22.7215	P07936 (5-47) [0.9731]	2.91e-12												109000	771000	143000
133	1	4963.59	88.328	90.041						P80433_4963.59139	4963.59	89.4392	P80433 (26-69)	3.39e-06	9130
134	1	4969.56	75.88	77.159	Cox8a_3	4969.56	76.0452	P80433 (26-69) [Plus1Oxy] & [Plus2Oxy]	6.15e-19						134000	92000		257000
135	1	4974.53	62.425	63.994	Ptprn_0	4974.53	63.3145	Q63259 (250-297)	1.79e-16	Q63259_4974.544955	4974.54	63.2315	Q63259 (250-297)	1.08e-42								159000
136	1	4976.46	21.271	22.043	Tmsb4x_13	4976.46	21.393	P62329 (2-44) [Acetyl] & [Plus1Oxy]	4.38e-16						103000	59100	343000	485000	334000	276000	203000	187000	246000
137	1	4984.41	28.613	29.425	Ensa_0	4984.41	29.6815	P60841 (2-45) [Acetyl]	2.59e-13	P60841-1_4984.431215	4984.43	29.662	P60841-1 (2-45)	1.54e-20				40900		96700	56500	285000	111000
138	1	4989.62	35.607	37.178	Dpysl2_4	4989.61	36.1103	P47942 (526-572)	4.87e-06												81600
139	1	4990.61	35.279	36.786						P47942_4990.634945	4990.63	36.5079	P47942 (526-572)	2.31e-06	12900			29200	47200		105000		121000
140	1	5000.53	31.911	32.685	Mbp_5	5000.54	32.0528	P02688-4 (2-45) [Acetyl]	2.28e-07	P02688-1_5000.555265	5000.56	31.9347	P02688-1 (2-45)	7.26e-17	46400	89000	128000	220000	327000	75200	248000	22200	368000
141	1	5062.66	33.107	34.354	Mbp_36	5062.65	33.3672	P02688-4 (83-128)	8.64e-06	P02688-3_5062.680055	5062.68	33.2933	P02688-3 (109-154)	2.67e-08			19400	48000	88500		33600		33100
142	1	5076.67	33.472	34.239						P02688-3_5076.695705	5076.7	33.5846	P02688-3 (109-154) omega-N-methyl-L-arginine@1 RESID:69@22	1.18e-06	15000		28500	55400	80400		54700		75500
143	1	5086.65	14.002	15.808						B7X6I3_5086.672	5086.67	15.269	B7X6I3 (1-49)	2.84e-09		8080					5150	62600
144	1	5112.08	22.035	23.658						P13084-1_5112.102095	5112.1	23.4409	P13084-1 (150-192)	2.65e-34							86500	152000	61500
145	1	5113.84	10.697	11.721	Rpl14_1	5113.84	11.1692	B5DEM5 (166-219)	2.16e-11							26400			8870		25300
146	1	5114.84	10.824	11.637						B5DEM5_5114.865225	5114.87	11.0839	B5DEM5 (166-219)	1.42e-15	114000	49300	54700	42400		41500	47200		18600
147	1	5130.62	59.855	61.446						Q63259_5130.646065	5130.65	59.9712	Q63259 (250-298)	1.96e-35								253000
148	1	5148.65	65.115	66.395	Cbln1_1	5148.65	65.6727	P63182 (148-193)	2.09e-13	P63182_5148.668055	5148.67	65.7628	P63182 (148-193)	8.46e-29							528000
149	1	5167.56	19.344	20.315	Tppp_9	5167.56	19.5393	D3ZQL7 (171-218)	2.47e-09							30300		54300	23700				20700
150	1	5168.56	19.623	20.315						A0A0G2K2D6_5168.581545	5168.58	19.4557	A0A0G2K2D6 (188-235)	2.92e-15	25100	34000		59200	27000			35600
151	1	5191.52	17.672	19.246	Nucks1_2	5191.52	18.1265	Q9EPJ0 (2-46) [Acetyl]	3.01e-10	Q9EPJ0_5191.541895	5191.54	18.7831	Q9EPJ0 (2-46)	1.91e-26		7360	26900	13400
152	1	5199.3	61.72	63.353	Ctsb_0	5199.3	62.3805	P00787 (80-126)	5.11e-06	P00787_5199.315355	5199.32	62.3271	P00787 (80-126)	3.62e-22		176000					197000
153	1	5223.55	24.105	25.015	Basp1_22	5223.56	25.326	A0A0G2K1L8 (165-219)	1.34e-22	A0A0G2K1L8_5223.569405	5223.57	25.2733	A0A0G2K1L8 (165-219)	1.12e-41	38200			64500			76100	310000	78800
154	1	5268.7	62.217	63.772						A0A0H2UI25_5268.713495	5268.71	62.9897	A0A0H2UI25 (79-126)	2.36e-15								217000
155	1	5295.64	12.639	14.979						P07936_5295.660605	5295.66	13.524	P07936 (41-90)	2.02e-21							25900	70200	43100
156	1	5298.74	64.296	65.246	Sncb_0	5298.74	64.6332	Q63754 (1-50) [Acetyl]	3.74e-19	A0A0G2JSQ1_5298.75526	5298.76	64.5861	A0A0G2JSQ1 (1-50)	2.64e-55	261000	71600		62400	24800
157	1	5309.82	74.707	77.559	LOC689574_1	5309.83	77.1273	M0R474 (1-44) [201.1824]	4.04e-12						114000	63000						97500
158	1	5326.37	32.468	33.542	Hdgf_1	5326.38	33.8177	Q8VHK7 (189-237)	8.04e-09	Q8VHK7_5326.396675	5326.4	33.7641	Q8VHK7 (189-237)	1.11e-13	17700		66000		28900	48500	36200	71300	40300
159	1	5359.95	33.475	34.742						A0A0G2K079_5359.962585	5359.96	34.7704	A0A0G2K079 (298-347)	2.73e-07		24700		19200			94200	38200	86500
160	1	5374.71	67.694	69.49	Cbln1_0	5374.71	68.9267	P63182 (146-193) [CTrmAmid] & [NH3_Loss]	3.56e-05	Q3MHU3-1_5374.714455	5374.71	69.0548	Q3MHU3-1 (348-395)	8.58e-08							264000
161	1	5380.66	22.925	24.222						A0A0G2K0M8_5380.679685	5380.68	23.4894	A0A0G2K0M8 (946-1000)	7.85e-08								59200
162	1	5425.6	24.357	25.302	Basp1_23	5425.61	25.4352	A0A0G2K1L8 (163-219)	8.48e-15	A0A0G2K1L8_5425.628375	5425.63	25.3827	A0A0G2K1L8 (163-219)	6.56e-29								268000
163	1	5433.98	47.198	49.049	Cck_0	5433.99	47.6108	P01355 (46-94)	1.62e-07						492000			758000		322000
164	1	5434.98	47.299	48.054						P01355_5434.995955	5435	47.529	P01355 (46-94)	9.5e-25	556000		1290000	944000		430000
165	1	5450.03	68.334	69.548	Slc25a5_0	5450.07	68.824	Q09073 (2-53) [Acetyl] & [-15.9804]	3.12e-08							32800
166	1	5459.86	85.651	86.821	Cox8a_11	5459.86	86.1293	P80433 (23-69) [183.2435]	8.74e-10						50200	326000	167000	84300			128000	40200
167	1	5479.86	75.679	77.256	Cox7c_0	5479.88	75.0893	P80432 (17-63) [-1.8260]	3.56e-17						11500	9530							18100
168	1	5481.86	73.883	76.112	Cox7c_16	5481.86	74.2455	P80432 (17-63)	2.84e-31	P80432_5481.867415	5481.87	74.3125	P80432 (17-63)	1.33e-72	15000000	18100000	2900000	1860000	810000	6340000	1970000	5840000	3640000
169	1	5497.85	72.679	74.008	Cox7c_14	5497.84	72.9158	P80432 (17-63) [Plus1Oxy]	1.7e-25							580000	349000	553000	139000		92700	302000	114000
170	1	5497.85	69.825	71.157	Cox7c_5	5497.85	71.2525	P80432 (17-63) [Plus1Oxy]	1.96e-25										525000
171	1	5513.84	67.763	68.99	Cox7c_2	5513.83	67.9782	P80432 (17-63) [Plus2Oxy]	2.92e-21						834000		2340000	1990000	798000	2630000	1850000	3810000	1610000
172	1	5513.85	71.919	74.067	Cox7c_11	5513.86	72.69	P80432 (17-63) [Plus2Oxy]	1.31e-23						251000	330000						85600
173	1	5523.6	24.357	25.302						A0A0G2K162_5523.624765	5523.62	24.4944	A0A0G2K162 (2-55)	5.44e-11	16000	12900	11700	38100	60900		34500	49900	47200
174	1	5523.86	75.622	77.892						P80432_5523.87798	5523.88	76.6413	P80432 (17-63)	1.02e-11	44700	125000	25600	25800	8250		85100	213000
175	1	5524.86	75.612	77.892	Cox7c_24	5524.86	77.9653	P80432 (17-63) [43.1608]	2.46e-06						46900	121000	26800	28800	8230		104000	210000
176	1	5529.83	73.813	76.464	Cox7c_31	5529.82	75.8615	P80432 (17-63) [Plus1Oxy] & [Plus2Oxy]	9.78e-09						3270		76200				27900	121000	34900
177	1	5529.84	67.904	69.545	Cox7c_4	5529.86	68.3185	P80432 (17-63) [47.9709]	2.32e-14						404000	2500000	507000	410000	128000	902000	190000	485000	495000
178	1	5529.85	70.425	71.785	Cox7c_8	5529.85	70.8183	P80432 (17-63) [Plus2Oxy] & [Plus1Oxy]	9.67e-21						486000	398000	102000
179	1	5533	53.363	55.571	Atp5f1e_0	5533	53.8372	P29418 (3-51)	1.47e-19	P29418_5533.003065	5533	53.7739	P29418 (3-51)	1.61e-72	34100					237000
180	1	5536.75	28.857	30.401	Atp1a3_1	5536.75	29.7735	P06687 (2-48) [Acetyl]	5.85e-10	P06687_5536.771165	5536.77	29.7382	P06687 (2-48)	9.86e-13	27000	27100
181	1	5545.83	65.491	66.861	Cox7c_1	5545.85	66.1783	P80432 (17-63) [63.9680]	6.01e-21						1140000	1510000	1060000	274000	421000	4810000	586000	1290000	1730000
182	1	5553.84	76.665	78.275	Cox7c_26	5553.85	77.5975	P80432 (17-63) [Carbamyl] & [Dimethyl]	3.06e-09							87400	89800
183	1	5561.8	40.803	42.709						F1LTK8_5561.784545	5561.78	40.8441	F1LTK8 (241-287)	2.41e-05	43700			79700	289000		284000
184	2	5590.94	29.969	31.974	Dpysl2_0	5590.94	31.4083	P47942 (518-570)	1.09e-05	P47942_5590.958065	5590.96	31.3785	P47942 (518-570)	4.73e-16		10200						156000	30900
185	1	5628.77	22.159	23.267						A0A0G2K2D6_5628.798475	5628.8	22.1552	A0A0G2K2D6 (182-233)	1.5e-08	70600	77700	37900	132000	54800			26000
186	2	5632.06	55.786	57.597	Atp5f1e_4	5632.05	55.9535	P29418 (2-51)	6.1e-25	P29418_5632.071475	5632.07	56.8778	P29418 (2-51)	1.89e-64	29700000	25200000	15900000	11700000	8040000	30800000	22600000	26000000	14200000
187	1	5664.05	44.521	45.285	Atp5f1e_1	5664.04	45.7948	P29418 (2-51) [Plus2Oxy]	2.45e-16						1280000	1390000	1100000	921000	1060000	4190000	2060000	2420000	2180000
188	2	5674.06	64.445	66.395	Atp5f1e_7	5674.05	64.5492	P29418 (2-51) [Acetyl]	4.32e-11	P29418_5674.08204	5674.08	64.4905	P29418 (2-51)	9.11e-20	101000	76600				741000		49900	62800
189	1	5680.04	45.733	46.402	Atp5f1e_12	5680.04	46.0618	P29418 (2-51) [47.9615]	1.02e-15						364000	334000	294000	229000	375000	1370000	280000	257000	629000
190	1	5698.04	10.64	11.468						P18437_5698.055295	5698.06	10.9839	P18437 (30-85)	2.28e-12	16100	21900	19300	15400	29000	27800	40200	25000	21500
191	1	5700.81	19.942	20.658	Tppp_3	5700.81	20.5382	D3ZQL7 (166-218)	1.83e-06	A0A0G2K2D6_5700.830835	5700.83	20.5146	A0A0G2K2D6 (183-235)	2.79e-11	51100	55500	41100	90100	65900	66800	88100	248000	133000
192	1	5704.61	15.577	16.68						O35314_5704.637135	5704.64	16.9472	O35314 (383-432)	1.64e-06	4230				12500	87100	120000	146000	77200
193	1	5761.04	33.236	34.614	Dpysl2_3	5761.04	34.541	P47942 (518-572)	6.4e-09	P47942_5761.063585	5761.06	34.5096	P47942 (518-572)	2.24e-23		21800					88200	224000	78400
194	1	5775.87	15.413	17.029	Nucks1_0	5775.87	16.5162	Q9EPJ0 (2-51) [Acetyl]	2.22e-07	Q9EPJ0_5775.892565	5775.89	16.4527	Q9EPJ0 (2-51)	1.11e-17	29400	9570	63700	30100
195	1	5813.89	20.707	22.998	Tppp_5	5813.9	20.9483	D3ZQL7 (165-218)	4.02e-18	A0A0G2K2D6_5813.914895	5813.91	20.6675	A0A0G2K2D6 (182-235)	4.31e-41	452000	569000	483000	1070000	657000	409000	262000	703000	368000
196	1	5826.1	10.772	11.613						P18437_5826.113865	5826.11	11.1306	P18437 (30-87)	1.2e-14	20500	23100	24000	28400	36200	17600	40000	13000	21500
197	1	5836.11	63.75	65.679						A0A0G2JXW6_5836.096825	5836.1	63.764	A0A0G2JXW6 (75-128)	3.14e-05	212000	214000	186000	98700				30000
198	1	5849.24	69.681	70.667	Slc25a5_2	5849.24	70.1707	Q09073 (2-55) [Acetyl] & [157.0585]	9.68e-21										64000		88300
199	2	5875.21	72.765	74.982	Atp5mj_3	5875.2	73.5622	D3Z9R8 (1-50)	5.11e-19	D3Z9R8_5875.227455	5875.23	73.3429	D3Z9R8 (1-50)	1.05e-36	433000	430000		65400				13600
200	1	5881.05	73.234	76.217	Ndufc1_9	5881.05	74.4172	D3ZS75 (29-76) [Phosph] & [Dimethyl]	1.15e-11						607000	257000	166000	180000	18900	68400	117000	87900	93700
201	2	5900.09	70.905	73.379	Ndufc1_5	5900.09	71.3383	D3ZS75 (28-76)	7.42e-29	D3ZS75_5900.114005	5900.11	70.8904	D3ZS75 (28-76)	1.06e-65	3960000	2890000	1160000	1520000	438000	545000	1580000	3270000	1410000
202	1	5916.09	69.478	71.876	Ndufc1_4	5916.09	69.9105	D3ZS75 (28-76) [Plus1Oxy]	2.9e-18						987000	943000	559000	851000	255000	910000	236000	1100000	521000
203	1	5917.3	74.883	76.094	Slc25a4_3	5917.3	74.5263	Q05962 (2-56) [Acetyl] & [Acetyl]	6.82e-21						497000	197000					145000
204	1	5918.29	74.398	75.903	Slc25a4_5	5918.28	75.9075	Q05962 (2-55) [Acetyl] & [157.0510]	0.00118876							260000
205	1	5920.92	24.638	25.739						A0A0G2K0M8_5920.934055	5920.93	25.1482	A0A0G2K0M8 (946-1005)	1.33e-06								59900
206	1	5923.66	53.356	54.273						A0A0G2JSQ1_5923.672005	5923.67	53.5452	A0A0G2JSQ1 (84-134)	7.72e-08			1180000					1410000	970000
207	2	5932	73.592	75.757	Cox7c_21 & Cox7c_38	5932.01104 & 5931.99558	74.43433333 & 74.10383333	P80432 (14-63) [39.0479] & P80432 (14-63) [39.0324]	1.57e-10 & 1.59e-07						826000	5490000	317000	1230000
208	1	5932.09	65.212	66.433	Ndufc1_2	5932.08	65.6205	D3ZS75 (28-76) [Plus2Oxy]	8.9e-16						180000	144000
209	1	5940.12	10.772	11.652	Hmgn2_8	5940.14	11.3252	P18437 (31-89)	1.29e-07						34600	76300	50000	88800	154000	132000	116000	124000	111000
210	1	5941.12	10.812	11.709						P18437_5941.140805	5941.14	11.0328	P18437 (31-89)	3.34e-15	71300	70500	88000	154000	259000	210000	210000	176000	198000
211	1	5945.67	22.244	23.116	Gap43_21	5945.67	22.4377	P07936 (171-226)	1.06e-05									7740		86500	155000	225000	246000
212	1	5959.15	58.228	59.711						F1LSY2_5959.152125	5959.15	58.8402	F1LSY2 (111-164)	3.5e-20	159000	82300
213	1	5964.07	65.448	67.56						A0A0G2K0D5_5964.059815	5964.06	65.8348	A0A0G2K0D5 (166-219)	1.81e-05	360000	295000	50000					45100
214	1	5969.99	20.315	22.289	Tppp_4	5969.99	21.5915	D3ZQL7 (164-218)	5.23e-17	A0A0G2K2D6_5970.016005	5970.02	21.5383	A0A0G2K2D6 (181-235)	1.3e-34	100000	172000	61300	97800	109000	211000	434000	1100000	568000
215	1	5992.16	74.745	76.194	Cox7c_20	5992.16	75.2313	P80432 (13-63)	3.99e-09	P80432_5992.206455	5992.21	75.4142	P80432 (13-63)	5.32e-10	135000	113000			32200	156000	105000	519000	155000
216	2	6011.16	10.87	11.709	LOC100360316_2 & Hmgn2_3	6011.17034 & 6011.16375	11.102 & 11.13866667	Q4KLJ0 (30-89) & P18437 (30-89)	1.39e-07 & 1.26e-10	Q4KLJ0_6011.193905	6011.19	11.3729	Q4KLJ0 (30-89)	7.35e-12	711000	807000	1230000	1520000	2180000	3060000	2000000	2000000	2010000
217	1	6012.16	10.774	11.662						P18437_6012.177915	6012.18	10.9988	P18437 (30-89)	3.86e-22		23600			41900
218	1	6018.01	14.77	16.335						Q9EPJ0_6018.030455	6018.03	15.6475	Q9EPJ0 (2-53)	2.91e-11			22000	4780
219	1	6042.31	81.941	83.499						D3ZMR1_6042.322505	6042.32	82.7482	D3ZMR1 (2-55)	7.12e-05	1270	2400						4050
220	1	6068.21	10.606	11.565	Hmgn2_10	6068.22	11.0977	P18437 (31-90)	4.12e-08	Q4KLJ0_6068.251755	6068.25	11.0332	Q4KLJ0 (31-90)	1.22e-06	20200	34900	23000	23600	36200		65500	54400	67900
221	1	6069.21	10.74	11.673	LOC100360316_0	6069.22	11.447	Q4KLJ0 (31-90)	0.000680113	P18437_6069.235765	6069.24	10.8993	P18437 (31-90)	1.19e-12	21300	36600	27900	26300	37500		71300	66500	77400
222	1	6071.1	35.848	37.275	Mbp_40	6071.11	36.4548	P02688-4 (2-57) [Acetyl] & [-145.0540]	4.86e-08									25700	40800
223	1	6072.09	35.933	38.033						P02688-1_6072.112615	6072.11	37.3226	P02688-1 (2-55)	2.97e-11				18700
224	1	6075.35	78.462	79.441	Tomm5_4	6075.34	78.4557	A0A1B0GWY3 (1-51) [Acetyl]	7.09e-17						339000	689000	285000	180000	49200	1180000	240000	590000	97600
225	1	6091.36	73.785	75.515	Tomm5_0	6091.36	74.6587	A0A1B0GWY3 (1-51) [Acetyl] & [Plus1Oxy]	6.08e-13						23200
226	1	6136.95	23.308	24.968						A0A0G2K1L8_6136.983505	6136.98	24.4499	A0A0G2K1L8 (155-219)	1.34e-08				33500
227	1	6139.25	10.772	11.63	LOC100360316_1 + Hmgn2_1	6139.25163 + 6139.25221	11.08766667 + 11.17466667	Q4KLJ0 (30-90) + P18437 (30-90)	6.87e-16 + 3.62e-20	Q4KLJ0_6139.288865	6139.29	11.2248	Q4KLJ0 (30-90)	4.31e-17	168000	320000	446000	322000	373000	577000	842000	727000	1020000
228	1	6140.25	10.713	11.613						P18437_6140.272875	6140.27	11.2903	P18437 (30-90)	2.2e-30	253000	328000	445000	325000	376000	599000	857000	727000	1020000
229	1	6158.78	22.904	24.704	Gap43_6	6158.78	24.2115	P07936 (168-226)	2.1e-07											150000	212000	325000	218000
230	1	6159.78	22.976	24.753						P07936_6159.802315	6159.8	24.1354	P07936 (168-226)	9.85e-07							115000	191000	116000
231	1	6161.92	76.112	77.079						P60881-1_6161.936135	6161.94	76.465	P60881-1 (2-54)	1.25e-08	38500	20800		17600	3820		25500	21900	75600
232	1	6211.27	10.481	12.031	Hmgn2_5	6211.28	11.3548	P18437 (28-89)	0.000122376										13300
233	1	6212.27	10.984	11.801						P18437_6212.294005	6212.29	11.3052	P18437 (28-89)	9.75e-10	8700	15600	40600	83400	143000		29900	29300	23400
234	2	6215.16	35.831	36.844	Mbp_30	6215.16	36.3102	P02688-4 (2-57) [Acetyl] & [-1.0019]	1.02e-08	B0BN27_6215.146515	6215.15	36.2571	B0BN27 (277-332)	7.14e-05	142000	124000	432000	480000	915000	237000	381000	77100	829000
235	2	6226.17	69.406	71.248	Cox14_4	6226.18	69.2602	Q5XFV8 (2-57)	9.73e-14	Q5XFV8_6226.191765	6226.19	69.2145	Q5XFV8 (2-57)	1.95e-33	290000	195000	353000			87000	131000		94200
236	1	6234.73	76.35	77.798	Cops9_1	6234.77	76.9615	B5DFN0 (1-57) [Acetyl]	3.76e-09	B5DFN0_6234.74954	6234.75	76.9056	B5DFN0 (1-57)	9.91e-15		101000	252000		45900		237000	217000	192000
237	1	6242.17	67.744	68.898	Cox14_0	6242.18	67.93	Q5XFV8 (2-57) [Plus1Oxy]	6.09e-10						53600	45400	80400	32500	25800		25300
238	1	6257.14	21.089	22.52						A0A0G2K2D6_6257.164125	6257.16	22.1775	A0A0G2K2D6 (178-235)	4.86e-05	23900	21100	22400	56900	25200
239	1	6258.16	68.797	70.222	Cox14_3	6258.18	69.0235	Q5XFV8 (2-57) [Plus2Oxy]	5.81e-08						68600	82500	87700	65400			47600
240	1	6271.29	70.918	72.245	Atp5mk_25 + Atp5mk_0	6271.27457 + 6271.27621	71.09733333 + 71.33333333	Q9JJW3 (2-58) + Q9JJW3 (1-58) [-132.0865]	6.72e-19 + 1.37e-17						4420000	663000	504000	103000	77100	514000	669000	290000	2020000
241	1	6272.17	35.561	36.84	Mbp_38	6272.18	36.3217	P02688-4 (2-59) [Acetyl] & [-129.0965]	4.27e-06								55500
242	1	6272.33	68.33	70.327	Atp5mk_7	6272.34	68.698	Q9JJW3 (2-58)	1.39e-27	D4A786_6272.332175	6272.33	68.2702	D4A786 (2-58)	2.32e-56	4450000	2840000	1230000	1090000	589000	1130000	636000	1670000	869000
243	1	6273.81	23.753	25.242	Gap43_18	6273.81	24.8453	P07936 (167-226)	2.8e-05												66400	136000	83900
244	1	6274.81	23.959	24.959						P07936_6274.829255	6274.83	24.0395	P07936 (167-226)	1.05e-06					14600		74100	151000	95400
245	1	6288.31	63.611	65.085	Atp5mk_1	6288.31	63.6828	Q9JJW3 (2-58) [Plus1Oxy]	1.16e-19						867000	739000	317000	536000	88300	290000	359000	124000	143000
246	1	6289.15	66.913	68.533	Cox7b_3	6289.14	67.0353	P80431 (25-80)	4.63e-26	P80431_6289.159515	6289.16	68.1184	P80431 (25-80)	1.11e-73		594000				384000	597000	416000
247	1	6304.31	68.761	70.362	Atp5mk_10	6304.33	69.0357	Q9JJW3 (2-58) [Plus2Oxy]	1.24e-24						1540000	1260000	627000	1220000	432000	2040000	161000	2230000	922000
248	1	6320.3	63.611	64.56	Atp5mk_3	6320.34	63.8385	Q9JJW3 (2-58) [Plus1Oxy] & [Plus2Oxy]	4.43e-18						294000	232000		201000	33700			106000	21200
249	1	6321.14	67.414	68.48	Cox7b_1	6321.14	67.7945	P80431 (25-80) [32.1610]	2.63e-21						53600	57100	405000	62300	54100	163000	339000	500000	609000
250	1	6336.29	64.509	66.276	Atp5mk_4	6336.29	65.0383	Q9JJW3 (2-58) [Phosph] & [NH3_Loss]	1.53e-13										119000		82500	194000	108000
251	1	6337.12	67.904	68.843	Cox7b_4	6337.12	68.0298	P80431 (25-80) [47.9690]	8.43e-26						178000	187000	422000	454000	389000	425000	304000	507000	939000
252	1	6339.9	49.27	53.7	Ubb_0	6339.91	51.4273	P0CG51 (1-57) [-26.3143]	3.21e-07						1820000	4720000	9210000	322000			16000000
253	1	6340.37	10.581	12.004	Hmgn2_0	6340.37	11.246	P18437 (28-90)	5.24e-06	P18437_6340.388965	6340.39	11.1919	P18437 (28-90)	3.61e-13				17300	6090
254	1	6350.25	70.469	72.449	Ndufc1_0	6350.25	71.6898	D3ZS75 (24-76) [19.1114]	1.62e-12						5740	304000	104000	71600
255	1	6368.37	10.64	11.976						P18437_6368.395115	6368.4	11.1919	P18437 (27-89)	2.9e-11			11100	44800	86200				9400
256	1	6378.13	74.377	76.399	Cox7c_45	6378.14	75.1702	P80432 (9-63) [-50.0760]	5.43e-07							176000		76100			462000	536000
257	1	6380.35	67.805	69.657	Atp5mk_11	6380.36	68.5762	Q9JJW3 (2-58) [107.9982]	2.87e-12							41400
258	1	6395.4	65.835	66.706	Pigbos1_2	6395.39	66.067	C0HLN0 (1-54) [Acetyl]	2.8e-23						487000	444000	357000	191000	118000	132000	136000	464000	30900
259	1	6412.39	63.019	64.296	Pigbos1_0	6412.42	63.4495	C0HLN0 (1-54) [57.9958]	1.24e-11						76800					31200
260	1	6474.92	24.631	25.499	Gap43_14	6474.92	24.854	P07936 (165-226)	3.44e-07						34500	11400	107000	72800	65300	92800	107000	98800	82000
261	1	6520.06	83.902	84.68	Nsfl1c_0	6520.06	84.1695	O35987 (2-60) [Acetyl]	6.83e-06											136000
262	1	6520.07	80.577	81.179	Nsfl1c_2	6520.07	80.9167	O35987 (2-60) [Acetyl]	1.7e-05	O35987_6520.089385	6520.09	81.5078	O35987 (2-60)	2.32e-15			2690		5100		45100	49900	43300
263	1	6534.43	81.989	82.715	Uqcr11_2	6534.43	82.1808	A9UMV7 (1-56)	5.78e-17	A9UMV7_6534.444095	6534.44	82.1632	A9UMV7 (1-56)	7.01e-28	13200	35000	4790	6200	2790	100000	9290	40900	8140
264	1	6550.42	77.256	78.37	Uqcr11_0	6550.41	77.9703	A9UMV7 (1-56) [Plus1Oxy]	4.89e-12						23900	44700		26100
265	1	6566.42	76.957	78.175	Uqcr11_1	6566.41	77.4555	A9UMV7 (1-56) [Plus2Oxy]	1.97e-16						31400	159000	37600	123000	12700		28900	120000
266	1	6600.59	64.296	65.375	Mdh2_1	6600.6	65.4533	P04636 (25-88)	6.16e-06	P04636_6600.607035	6600.61	65.3875	P04636 (25-88)	3.85e-17	286000	441000		70000	50400	167000	197000	137000
267	1	6605.41	71.921	73.524	Vgf_5	6605.41	73.5775	P20156 (285-346)	1.23e-06														125000
268	1	6606.41	72.535	74.241						F1LP80_6606.428985	6606.43	72.9442	F1LP80 (285-346)	5.55e-30							436000	806000	213000
269	1	6630.16	72.009	73.382						Q8BFS3_6630.163875	6630.16	72.5408	Q8BFS3 (53-115)	3.18e-38							167000
270	1	6643.73	15.948	18.181	Fau_1	6643.79	15.1702	P62864 (1-59)	9.64e-06						37800
271	1	6644.39	76.511	78.253	Cox7a2_6	6644.4	78.3043	P35171 (24-83)	2.31e-30	P35171_6644.409515	6644.41	78.2529	P35171 (24-83)	1.88e-60	1720000	3500000	538000	1640000	137000		1430000	1960000	188000
272	1	6660.39	73.64	78.253	Cox7a2_5	6660.41	77.0722	P35171 (24-83) [Plus1Oxy]	2.45e-15						2240000	2210000		1290000			386000	891000	39000
273	1	6660.39	72.863	74.328	Cox7a2_7 + Cox7a2_0	6660.37882 + 6660.38609	73.21566667 + 73.10366667	P35171 (24-83) [Plus1Oxy] + P35171 (24-83) [Plus1Oxy]	1.76e-12 + 3.91e-21									124000
274	2	6673.52	98.417	99.333	Smdt1_2	6673.52	99.1183	D4A7Y9 (48-107)	4.4e-13	D4A7Y9_6673.543605	6673.54	99.0903	D4A7Y9 (48-107)	1.85e-09	75700	111000	145000	37800	25700	191000	87800	66000	46400
275	1	6689.53	96.861	97.536	Smdt1_0	6689.51	96.8935	D4A7Y9 (48-107) [Plus1Oxy]	1.2e-08						27100	50800	54900	18200	14600	41600	10700	14300	13200
276	1	6714.23	41.37	42.591	Pcp4_4	6714.24	41.1787	P63055 (2-62) [Acetyl]	4.12e-13	P63055_6714.26036	6714.26	41.7334	P63055 (2-62)	1.71e-24	543000	250000	2780000	1790000	1430000	233000	248000
277	1	6716.2	41.872	43.432	Pcp4_0	6716.2	42.833	P63055 (1-62) [-86.8870]	2.35e-08						55100
278	1	6724.03	43.555	48.775						Q32ZH6_6724.07532	6724.08	46.5892	Q32ZH6 (21-79) half cystine@1, half cystine@1, half cystine@1, half cystine@1 PSI-MOD:798@5|PSI-MOD:798@12|PSI-MOD:798@26|PSI-MOD:798@32	207.01	4480000		22300000		29700000	76100000	14500000	58200000
279	1	6726.36	71.781	73.205						D3ZLH5_6726.429885	6726.43	72.1978	D3ZLH5 (847-911)	1.83e-07	265000	428000	68800		37400	139000		80600	16300
280	1	6754.96	67.614	68.609						P20156_6754.987546	6754.99	68.6253	P20156 (423-482) O-phospho-L-serine@1 RESID:37@0	7.37e-24	58400	133000	145000	158000	62400		354000	986000	280000
281	1	6790.35	69.592	70.681						B2RZD6_6790.370605	6790.37	70.0292	B2RZD6 (23-82)	2.79e-09	58100
282	1	6801.28	24.212	25.106						A0A0G2K1L8_6801.301515	6801.3	25.2733	A0A0G2K1L8 (147-219)	5.17e-33		23700		29600				232000
283	1	6818.09	53.436	54.877						Q4V8L0_6818.084525	6818.08	53.7546	Q4V8L0 (141-198)	5.37e-06				417000
284	2	6821.51	63.935	65.104	Sncb_5	6821.51	64.277	Q63754 (1-65) [Acetyl]	1.44e-21	A0A0G2JSQ1_6821.5292	6821.53	64.3663	A0A0G2JSQ1 (1-65)	4.79e-55	1050000	462000		449000	67200		78300	173000
285	1	6826.27	74.648	76.366	Cox7c_55	6826.27	75.1723	P80432 (6-63) [-27.2205]	6.18e-07												359000	264000
286	1	6852.4	63.578	65.394	Sst_0	6852.4	64.2445	P60042 (25-85)	2.08e-09	P60042_6852.419125	6852.42	64.1731	P60042 (25-85)	1.69e-19	19400					76100		123000
287	1	6862.56	62.168	63.435	Ndufb1_4	6862.57	62.0562	P0DN35 (2-57)	2.18e-27	P0DN35_6862.578375	6862.58	61.5528	P0DN35 (2-57)	6.25e-65	9060000	4760000	1320000	32100	637000	705000	1720000	2270000	1350000
288	1	6878.55	57.641	58.863	Ndufb1_1	6878.54	57.83	P0DN35 (2-57) [Plus1Oxy]	1.72e-19						872000	410000	233000	97500	118000	133000	1700000	226000	59800
289	1	6878.56	61.113	62.473	Ndufb1_3	6878.57	61.096	P0DN35 (2-57) [Plus1Oxy]	6.72e-22						951000	483000		593000	44000	281000		183000	154000
290	1	6894.55	56.641	59.969	Ndufb1_6	6894.56	59.5598	P0DN35 (2-57) [Plus2Oxy]	2.67e-14						145000
291	1	6909.64	68.428	70.63	Atp5mj_7	6909.62	68.4755	D3Z9R8 (1-60)	1.85e-20	D3Z9R8_6909.652755	6909.65	68.4352	D3Z9R8 (1-60)	1.89e-48	2180000	855000		663000		349000	285000	489000
292	1	6910.55	59.004	62.746	Ndufb1_0	6910.56	60.9795	P0DN35 (2-57) [Plus1Oxy] & [Plus2Oxy]	1.26e-15						180000	245000				110000
293	1	6915.68	17.911	19.119	Ptma_3	6915.68	17.9062	P06302 (52-112)	1.39e-20									230000	360000	468000	530000	611000	461000
294	1	6916.68	17.923	19.578						P06302_6916.701145	6916.7	17.7946	P06302 (52-112)	6.54e-17				104000	157000		247000	242000
295	1	6925.63	64.998	69.227	Atp5mj_0	6925.64	68.11	D3Z9R8 (1-60) [Plus1Oxy]	4.47e-11						234000	308000						154000
296	2	6941.63	69.133	71.782	Atp5mj_1	6941.64	69.8028	D3Z9R8 (1-60) [Plus2Oxy]	7.97e-16	B0BNE2_6941.595495	6941.6	69.3542	B0BNE2 (92-151)	2.4e-05	1960000	1760000	271000	460000				614000
297	1	6947.18	56.201	59.411						Q63467_6947.12153	6947.12	58.1238	Q63467 (22-81) half cystine@1, half cystine@1 PSI-MOD:798@26|PSI-MOD:798@43	62.2135							7570000
298	1	6991.61	65.596	67.287						A0A0G2JSQ1_6991.63472	6991.63	65.8202	A0A0G2JSQ1 (1-67)	4.24e-18	44700	96500					256000	525000
299	1	6993.6	64.702	66.612						P0DN35_6993.618865	6993.62	65.1036	P0DN35 (1-57)	1.13e-30	68800	140000		47200			125000
300	2	7031.36	24.388	25.569	Basp1_24	7031.36	24.547	A0A0G2K1L8 (145-219)	9.37e-23	A0A0G2K1L8_7031.391785	7031.39	25.1312	A0A0G2K1L8 (145-219)	1.4e-43	144000	151000	96400	381000	104000			186000
301	1	7057.73	33.14	34.239						P47942_7057.756095	7057.76	33.3661	P47942 (505-572)	2.86e-05	12200						23100
302	2	7093.54	64.364	66.01	Sst_2	7093.53	64.686	P60042 (25-87)	3.11e-13	P60042_7093.561765	7093.56	64.9637	P60042 (25-87)	7.12e-19	120000	575000		439000	167000	565000	2990000	2160000
303	2	7108.48	21.756	24.26	Ncam1_1	7108.48	22.9873	A0A0G2K0M8 (946-1016)	2.15e-14	A0A0G2K0M8_7108.512275	7108.51	22.9349	A0A0G2K0M8 (946-1016)	6.76e-28	11700	15700		51300		131000	64900	1380000	216000
304	1	7110.55	63.531	65.09	Sst_3	7110.57	64.4617	P60042 (25-87) [17.2208]	4.76e-08							56600				148000
305	1	7122.99	19.594	20.286	Ptms_4	7122.99	20.2037	P04550 (19-79)	0.000113873	B3DM95_7123.022295	7123.02	20.1854	B3DM95 (19-79)	6.77e-24	79800	60500	197000	65300	43500	120000	54200	64600
306	1	7124.79	93.869	95.013	Gng10_2	7124.78	94.544	Q3KRE3 (2-68) [Acetyl] & [-10.9462]	4.87e-21						10900	12500
307	1	7154.69	76.302	78.943	Cox7a2_11	7154.7	77.159	P35171 (20-83) [-25.7936]	3e-08						344000	559000		37100				170000
308	1	7155.63	60.292	62.221	Atox1_1	7155.62	60.7532	Q9WUC4 (2-68)	1.9e-32						667000	266000				73900	142000
309	1	7156.63	60.292	61.947						Q9WUC4_7156.649675	7156.65	60.6889	Q9WUC4 (2-68)	4.41e-68	687000	350000	1750000	106000			225000
310	1	7185.6	32.596	34.82						P02688-2_7185.632915	7185.63	33.2221	P02688-2 (10-74)	5.4e-07	46800	25900	32800	139000	255000
311	2	7211.67	64.974	67.412	Cox7b_0	7211.67	66.7255	P80431 (17-80)	5.41e-13	P80431_7211.694355	7211.69	66.6408	P80431 (17-80)	1.62e-16	11900							353000
312	1	7251.09	17.983	18.837						B3DM95_7251.117255	7251.12	18.7831	B3DM95 (19-80)	5.92e-12				39000	34400
313	1	7281.35	58.318	59.729						A0A0G2JSQ1_7281.370975	7281.37	58.6412	A0A0G2JSQ1 (68-134)	1.19e-10	367000	617000					884000	886000
314	1	7376.9	77.087	78.37	Gng7_2	7376.91	77.3035	P43425 (2-68) [Acetyl] & [-52.9949]	4.12e-06						328000	672000	209000	157000	49800	478000	175000	189000	58100
315	1	7390.96	94.093	95.12	Gng10_0	7390.95	94.5932	Q3KRE3 (2-68) [Acetyl] & [255.4367]	1e-06						74700
316	1	7391.9	69.844	71.495	Rplp2_1	7391.94	70.4295	P02401 (1-72)	2.06e-12	D4A4D5_7391.940115	7391.94	70.2902	D4A4D5 (1-72)	5.85e-40	755000	386000	255000	185000
317	1	7444.19	62.937	64.755	Sem1_4	7444.2	63.6357	D3ZHW9 (2-64) [Acetyl]	4.21e-08	D3ZHW9_7444.209935	7444.21	63.5779	D3ZHW9 (2-64)	1.26e-10								151000
318	1	7444.84	66.745	68.09						G3V6X7_7444.869355	7444.87	67.4136	G3V6X7 (147-218)	9.52e-09								93200
319	1	7496.99	85.656	87.114	Gng5_1	7496.99	86.0352	P63219 (2-68) [Acetyl] & [272.2415]	9.09e-07	P63219_7497.025401	7497.03	86.3937	P63219 (2-68) S-geranylgeranyl-L-cysteine@1 RESID:104@63	3.59e-11	38600	89800	23100	79600	12600
320	1	7526.85	12.398	13.286	LOC100911295_1	7526.86	13.3325	Q5U1W8 (25-96)	1.32e-06						8670	26800	38200	16200	27200	30700	49600	86000	42900
321	1	7531.49	41.085	44.698	Nrgn_4	7531.49	43.3107	Q04940 (1-78) [39.9858]	8.05e-13						1900000	431000	2810000
322	1	7532.49	42.731	44.943	Nrgn_0	7532.48	43.9785	Q04940 (1-78) [Acetyl]	1.75e-16						2060000	564000	2410000
323	1	7533.5	43.131	44.671						Q04940_7533.5186	7533.52	43.9257	Q04940 (1-78)	3.2e-17	1530000	349000	342000
324	1	7556.75	32.527	34.464						P02688-2_7556.788255	7556.79	33.4456	P02688-2 (2-69)	6.8e-05	127000	99300	87300	319000	455000	74800	663000	159000	1020000
325	1	7658.11	73.785	75.227	Coa3_0	7658.11	74.593	D3Z9I1 (41-108)	1.02e-15						11200
326	1	7659.11	74.067	76.094						D3Z9I1_7659.097735	7659.1	74.5214	D3Z9I1 (41-108)	5.76e-20	26900
327	1	7664.06	71.785	73.205	Smim20_3	7664.08	72.3008	C0HLM6 (2-69)	5.93e-21						218000
328	1	7672.69	22.541	24.657	Basp1_18	7672.69	24.0923	A0A0G2K1L8 (139-219)	1.07e-13						16600	19400		19500				88100
329	1	7673.7	22.541	24.657						A0A0G2K1L8_7673.725455	7673.73	24.0386	A0A0G2K1L8 (139-219)	8.74e-22	16500	25000		23000				81400
330	1	7680.08	68.33	70.076	Smim20_0	7680.08	68.8142	C0HLM6 (2-69) [Plus1Oxy]	2.83e-09						46800	55500	45800		29500	63400		27000
331	1	7700.95	40.946	43.07	Nop10_0	7700.95	41.4278	D3ZMP6 (1-64)	4.23e-06	D3ZMP6_7700.968585	7700.97	41.3636	D3ZMP6 (1-64)	8.03e-19	75600	71800				146000	190000
332	1	7735.34	61.78	63.578						D3ZHW9_7735.368225	7735.37	62.3271	D3ZHW9 (2-66)	2.67e-13								231000
333	1	7799.9	87.019	88.086	Tomm6_1	7799.93	87.421	D3ZJS3 (2-74) [Acetyl]	9.24e-14	D3ZJS3_7799.9294	7799.93	87.3667	D3ZJS3 (2-74)	8.3e-28									112000
334	1	7838.03	73.621	76.568	Gng12_1	7838.03	74.0993	G3V6P8 (2-72) [Acetyl] & [-52.9935]	9.4e-09						1560000	1200000	147000	379000	471000	677000	407000	455000	417000
335	1	7839.44	23.192	24.259						F1LMW7_7839.479385	7839.48	23.4063	F1LMW7 (166-247)	1.85e-09							85900	157000	102000
336	1	7853.93	34.181	37.618	Mbp_29	7853.94	34.8047	P02688-4 (2-72) [Acetyl]	1.97e-08	P02688-2_7853.957105	7853.96	34.608	P02688-2 (2-72)	2.63e-17	1500000	1220000	2240000	5230000	9030000	803000	1730000	556000	3580000
337	1	7865.73	53.058	54.341	Pkia_1	7865.74	53.8812	P63249 (2-76) [Acetyl]	6.05e-27											1720000
338	1	7866.73	52.879	53.731						P63249_7866.75633	7866.76	52.9386	P63249 (2-76)	2.33e-30					107000		252000	260000	337000
339	2	7878.19	43.817	44.826	Rps28_1	7878.17	44.1553	P62859 (1-69) [Acetyl]	8.63e-13	P62859_7878.21185	7878.21	44.115	P62859 (1-69)	1.68e-43	4160000	3040000	5570000	1960000	779000	1380000	2860000	1770000	4270000
340	1	7910.2	44.064	46.137	LOC100359503_0 + Rps28_0	7910.20173 + 7910.20383	45.209 + 45.0945	A0A0A0MY14 (1-69) [Acetyl] & [11.0260] + P62859 (1-69) [Acetyl] & [Plus2Oxy]	3.76e-05 + 3.02e-09						287000	602000					1630000
341	2	7936.08	67.503	69.237	Sncb_11	7936.06	67.6888	Q63754 (1-78) [Acetyl]	1.16e-07	A0A0G2JSQ1_7936.10627	7936.11	67.6268	A0A0G2JSQ1 (1-78)	5.35e-15	998000	420000		839000	129000		72700	566000
342	1	8007.12	67.138	68.52						A0A0G2JSQ1_8007.14338	8007.14	67.8667	A0A0G2JSQ1 (1-79)	4.24e-07	211000	98100		182000
343	1	8008.13	67.006	68.665	Sncb_10	8008.1	67.4733	Q63754 (1-79) [Acetyl]	2.09e-06						68500			101000
344	1	8035.36	65.148	66.505	Uqcrfs1_2	8035.39	65.6568	P20788 (1-78) [Acetyl]	1.71e-29	P20788_8035.37705	8035.38	65.4688	P20788 (1-78)	4.75e-75	9160000	13300000	17900000	4330000	3830000	6490000	17800000	14100000	11400000
345	1	8051.35	62.12	63.68	Uqcrfs1_1	8051.37	62.7317	P20788 (1-78) [58.0010]	1.79e-18						344000		1020000		261000		1220000		1160000
346	2	8067.35	65.998	67.649	Uqcrfs1_8 & Uqcrfs1_4	8067.33966 & 8067.37642	67.515 & 66.38716667	P20788 (1-78) [Acetyl] & [Plus2Oxy] & P20788 (1-78) [Acetyl] & [Plus2Oxy]	3.15e-14 & 9.27e-22						5860000	6370000	11400000	3130000	3140000	1150000	7030000	6330000	6800000
347	1	8080.67	37.9	40.527	Rpl38_3	8080.66	37.7965	P63174 (2-70)	4.36e-10						408000	502000	160000			235000
348	1	8081.69	37.188	38.862						P63174_8081.691375	8081.69	38.1807	P63174 (2-70)	1.6e-13	68900	44800
349	1	8083.34	66.443	67.485	Uqcrfs1_0	8083.33	66.8338	P20788 (1-78) [Acetyl] & [47.9619]	0.000356575										207000
350	1	8109.08	32.177	33.078	Mbp_27	8109.08	32.1712	P02688-4 (2-74) [Acetyl]	2.86e-13						176000	106000	161000	316000	683000		106000		234000
351	1	8110.07	32.177	33.781						P02688-2_8110.110645	8110.11	32.0884	P02688-2 (2-74)	2.74e-26	180000	107000	168000	432000	742000		114000	10300	224000
352	2	8113.65	36.578	38.637	Rpl38_0 & Rpl38_1	8113.65807 & 8113.64934	37.10716667 & 38.6065	P63174 (2-70) [Plus2Oxy] & P63174 (2-70) [Plus2Oxy]	1.12e-05 & 1.59e-07						682000	1110000	1040000	987000	151000	466000	452000	178000	43200
353	2	8118.41	57.67	62.807	Atp5me_3	8118.43	58.9598	P29419 (2-71)	1.05e-22	P29419_8118.435935	8118.44	57.6041	P29419 (2-71)	1.31e-52	73100000	30200000	51700000	25700000	8470000	57600000	21900000	34300000	25400000
354	1	8129.64	36.844	37.9						D3ZZH2_8129.599525	8129.6	37.0329	D3ZZH2 (3-72)	1.64e-06	48600	110000	182000	217000	11000	101000	100000
355	1	8134.41	55.553	57.343	Atp5me_2	8134.4	55.5662	P29419 (2-71) [Plus1Oxy]	4.55e-17						6970000	5800000	6660000	4500000	2620000	37900000	9130000	9500000	5670000
356	1	8143.37	65.632	66.638	Uqcrfs1_3	8143.41	65.7887	P20788 (1-79) [Acetyl] & [20.9809]	4.8e-08						232000	466000	656000		103000		129000	481000	269000
357	1	8154.9	22.685	24.27	Basp1_19	8154.9	23.793	A0A0G2K1L8 (134-219)	5.58e-13						15800	26900		19300
358	1	8155.91	22.685	24.212						A0A0G2K1L8_8155.937955	8155.94	23.7407	A0A0G2K1L8 (134-219)	2.12e-22	18700	29200		28900
359	1	8182.5	62.184	63.191	Sem1_1	8182.5	62.5795	D3ZHW9 (2-70) [Acetyl]	3.19e-35						834000	874000	1400000	598000	625000	199000	1380000	1730000	413000
360	1	8183.51	61.99	63.019						D3ZHW9_8183.53101	8183.53	62.5366	D3ZHW9 (2-70)	7.53e-73		37600
361	1	8187.97	63.36	64.801						Q78ZR5_8187.99699	8188	64.2179	Q78ZR5 (2-73)	5.4e-08		89100
362	1	8232.03	52.164	53.045	Ndufv3_1	8232.04	52.793	Q6PCU8 (36-108)	2.27e-14						482000	626000	398000						334000
363	2	8232.3	58.698	62.038	Cox6c2_9	8232.3	59.116	P11951 (2-75) [Acetyl]	1.3e-13	P11951_8232.328335	8232.33	59.0812	P11951 (2-75)	2.18e-22	802000	595000				1150000		395000
364	1	8233.04	52.233	53.93						Q6PCU8_8233.069235	8233.07	52.7339	Q6PCU8 (36-108)	3.99e-16		1390000		413000				887000
365	1	8248.45	58.443	59.411	Atp5me_4	8248.49	58.3413	P29419 (1-71)	1.98e-13						2930000	3620000	1040000	1260000	254000	779000	430000	943000	542000
366	1	8249.46	58.466	59.711						P29419_8249.476425	8249.48	58.296	P29419 (1-71)	7.8e-16	1950000	1380000	746000	587000	403000	835000	387000	356000	230000
367	2	8284.53	55.976	58.115	Nedd8_0	8284.48	56.6558	Q71UE8 (1-73)	1.13e-17	Q71UE8_8284.522105	8284.52	56.6375	Q71UE8 (1-73)	2.61e-40	1550000			280000	33000	192000	202000
368	2	8289.47	53.01	54.679	Ubb_9	8289.44	53.1973	P0CG51 (1-73)	1.51e-21	F1LML2_8289.472535	8289.47	53.1578	F1LML2 (77-149)	1.38e-75	843000		399000	1400000	2460000		342000	223000
369	2	8318.4	55.452	59.167	Cox6c2_2	8318.39	56.7707	P11951 (2-76)	4.86e-24	P11951_8318.412725	8318.41	56.7185	P11951 (2-76)	2.86e-42	2110000	1890000				804000		326000
370	2	8325.17	31.633	34.165	Mbp_26	8325.16	32.1413	P02688-4 (2-76) [Acetyl]	3.04e-07	P02688-2_8325.201255	8325.2	31.9454	P02688-2 (2-76)	1.3e-19	49900			167000	366000				22700
371	1	8328.53	57.658	59.696	Atp5me_0	8328.54	59.0897	P29419 (1-71) [79.0785]	9.59e-07									465000			157000	831000
372	1	8334.4	54.22	56.522	Cox6c2_0	8334.4	55.5025	P11951 (2-76) [Plus1Oxy]	3.55e-10						775000	374000
373	1	8345.21	22.877	24.59						P06302_8345.240075	8345.24	23.1784	P06302 (39-112)	6.48e-08				111000	262000		273000	182000	252000
374	1	8349.32	69.133	70.29						A0A0G2JSQ1_8349.33369	8349.33	69.5011	A0A0G2JSQ1 (1-83)	2.32e-16	288000	84000		225000
375	1	8360.4	58.657	61.005	Cox6c2_5	8360.44	58.4483	P11951 (2-76) [Acetyl]	2.99e-36	P11951_8360.42329	8360.42	58.3945	P11951 (2-76)	1.11e-78	7230000	10700000	5520000	3380000	1400000	9810000	4570000	4990000	2540000
376	1	8376.39	55.839	60.016	Cox6c2_16 + Cox6c2_4	8376.38193 + 8376.4039	58.73616667 + 56.28466667	P11951 (2-76) [Acetyl] & [Plus1Oxy] + P11951 (2-76) [Acetyl] & [Plus1Oxy]	5.55e-15 + 4.38e-20						99000	322000						112000
377	1	8392.4	54.732	57.832	Cox6c2_3	8392.4	56.0255	P11951 (2-76) [Acetyl] & [Plus2Oxy]	1.87e-13						431000
378	1	8413	22.781	25.112						Q05175_8413.039115	8413.04	24.3301	Q05175 (132-220)	2.56e-11		19100						134000
379	1	8418.21	51.856	52.776	Camk2n1_1	8418.22	52.217	Q9JI15 (2-78) [Acetyl]	3.32e-13	Q9JI15_8418.24399	8418.24	52.298	Q9JI15 (2-78)	4.84e-24	219000	390000
380	1	8440.6	53.903	55.248	Nedd8_1	8440.61	55.262	Q71UE8 (1-74)	9.91e-26	Q71UE8_8440.623215	8440.62	55.2091	Q71UE8 (1-74)	2.86e-80	1770000					695000	1700000	760000
381	2	8445.56	51.093	52.804	Ubb_1	8445.55	52.2035	P0CG51 (1-74)	2.85e-24	F1LML2_8445.573645	8445.57	51.3971	F1LML2 (77-150)	1.52e-79	45000000	14100000	10400000	41300000	10300000	12300000	11000000	56200000	15000000
382	1	8448.99	79.209	79.922	Ndufb2_0	8449.02	77.7512	B2RYU0 (34-105)	1.24e-09						45300	34400	31400		2620		23600	32500	10100
383	1	8475.19	62.038	63.897						P60042_8475.213835	8475.21	63.1345	P60042 (25-100)	3.18e-13						433000		366000
384	2	8490.17	104.592	105.629	Hsbp1_0	8490.14	105.17	Q8K3X8 (2-76) [Acetyl]	4.28e-06	Q8K3X8_8490.17871	8490.18	104.803	Q8K3X8 (2-76)	21.9184	19800	49800	67100	16000			22700	86000	8590
385	1	8516.27	23.192	25.039	Ptma_6	8516.28	23.4247	P06302 (37-112)	1.48e-12	P06302_8516.304465	8516.3	23.1113	P06302 (37-112)	1.31e-07				214000	323000	296000	312000	324000	314000
386	1	8554.66	54.514	55.804						Q71UE8_8554.666135	8554.67	56.1327	Q71UE8 (1-76)	3.55e-05				144000
387	1	8559.59	51.284	52.92	Ubb_5	8559.59	51.5008	P0CG51 (1-76)	8.53e-25	P0CG51_8559.616565	8559.62	51.2823	P0CG51 (1-76)	5.35e-81	30900000	11200000	6960000	35400000	20900000	29600000	13700000	72400000	20500000
388	1	8570.49	58.318	60.517	Cox6c2_14	8570.5	59.0693	P11951 (1-76) [121.3046]	1.33e-11								383000	364000			431000
389	1	8575.58	49.148	50.522	Ubb_3	8575.58	49.4332	P0CG51 (1-76) [Plus1Oxy]	3.75e-24						39000			61200				408000
390	1	8620.67	19.002	20.035	Ptms_3	8620.68	20.1067	P04550 (19-92)	5.45e-06						69500		75400	73800	45500
391	1	8657.1	23.212	24.168	Basp1_5	8657.12	23.9348	A0A0G2K1L8 (129-219) [-32.0120]	6.77e-15						65100	74400		135000	28700			67500
392	1	8666.4	84.969	85.51	Brk1_1	8666.41	85.1482	D3ZUP5 (2-75) [Acetyl]	4.91e-09	D3ZUP5_8666.42887	8666.43	85.1296	D3ZUP5 (2-75)	3.43e-13	30100	47300	38700	26100	10300	552000	24200	33100	46000
393	1	8676.7	67.153	68.665	Ufm1_0	8676.69	67.7925	Q5BJP3 (2-81) [Acetyl]	0.000171024	Q5BJP3_8676.711425	8676.71	67.7443	Q5BJP3 (2-81)	7.41e-10	50600	132000
394	1	8735.44	72.486	74.252	Tsc22d3_0	8735.45	72.9742	Q9EQZ1 (58-134) [Acetyl]	6.75e-06						425000	181000		67400	20000			14900	23600
395	1	8765.02	28.993	30.125	Gap43_24	8765.02	30.2155	P07936 (142-226)	5.06e-12	P07936_8765.053005	8765.05	30.1433	P07936 (142-226)	4.53e-17							173000	278000	119000
396	1	8787.15	22.925	24.499	Basp1_4	8787.15	24.0855	Q05175 (128-220) [-14.0568]	1.9e-11						22500	31500		56700
397	2	8807.48	51.94	53.821	Atp5pf_2	8807.48	52.5438	P21571 (34-108)	1e-22	P21571_8807.508635	8807.51	52.4913	P21571 (34-108)	5.77e-35	2680000	4440000		573000				4210000
398	1	8832.77	67.214	68.378	Ufm1_2	8832.77	67.829	Q5BJP3 (2-83) [Acetyl]	2.06e-13	Q5BJP3_8832.80129	8832.8	67.7755	Q5BJP3 (2-83)	3.09e-37	445000	798000	179000	710000	141000			1370000	296000
399	1	8856.3	63.994	66.148	Snap25_0	8856.3	64.7765	P60881 (128-206)	1.6e-05	A0A0G2K3F2_8856.335825	8856.34	64.7017	A0A0G2K3F2 (127-205)	3.73e-15	82400	136000			18200			28200
400	1	8906.57	28.239	30.814						Q03344_8906.615095	8906.62	28.0718	Q03344 (33-107)	3.93e-07	455000	595000	99800	333000			33100
401	1	8907.56	28.613	30.909	Atp5if1_0	8907.56	28.9093	Q03344 (33-107)	4.49e-05						997000	1290000	374000	734000	17900	68400	128000	90500
402	2	8921.52	52.233	54.308	Atp5pf_1	8921.53	52.7535	P21571 (33-108)	2.68e-20	P21571_8921.551565	8921.55	52.4289	P21571 (33-108)	5.02e-50	21300000	40200000	7940000	10000000	2500000	8140000	7690000	44300000	1020000
403	1	8938.52	50.967	53.78	Atp5pf_0	8938.53	51.3908	P21571 (33-108) [Plus1Oxy]	4.92e-08						2210000	1990000		862000				1420000
404	1	8969.28	50.755	51.891						Q5M9I5_8969.296275	8969.3	51.3945	Q5M9I5 (14-89)	2.59e-20	469000
405	1	8993.59	27.873	29.539						Q03344_8993.647125	8993.65	28.4505	Q03344 (32-107)	7.02e-05	301000	351000	18600	133000
406	1	9032.73	72.532	74.222						D3ZG07_9032.73708	9032.74	73.4053	D3ZG07 (2-80)	6.34e-26	112000	122000		60600
407	1	9050.01	26.184	27.607	Ptms_21	9050.02	27.3747	P04550 (2-80) [Acetyl]	4.41e-09	P04550_9050.04847	9050.05	27.3221	P04550 (2-80) N6-acetyl-L-lysine@1 RESID:55@2	1.14e-18			78100	82200	64200
408	1	9066.78	71.205	73.349						D3ZSL2_9066.82178	9066.82	71.5953	D3ZSL2 (1-81)	9.44e-11	159000	157000		198000
409	1	9086.73	72.863	74.193	Dnm1_1	9086.73	73.4722	P21575 (2-85) [Acetyl]	3.4e-11						316000	152000		48400	31100				36700
410	1	9113.85	10.649	12.079	LOC100360316_3	9113.86	11.374	Q4KLJ0 (2-89)	6.86e-07	Q4KLJ0_9113.906095	9113.91	11.2077	Q4KLJ0 (2-89)	6.88e-09		27200			23700
411	2	9163.54	50.755	51.602	Rps21_0	9163.53	51.1773	P05765 (1-83) [Acetyl]	0.000197346	P05765_9163.54869	9163.55	51.2576	P05765 (1-83)	113.626	378000
412	1	9197.58	22.637	23.923						P06302_9197.623885	9197.62	23.2254	P06302 (31-113)	0.590358				21600	85400
413	1	9198.35	26.328	27.485	Prnp_1 + Prnp_0	9198.35247 + 9198.35485	26.49133333 + 27.63466667	P13852 (23-111) + P13852 (23-111)	2.45e-07 + 1.6e-05						182000	183000	145000	171000	104000		87500	125000
414	1	9199.35	26.437	27.603						P13852_9199.387585	9199.39	26.3539	P13852 (23-111)	3.42e-19	212000	243000	230000	231000	160000	109000	165000	134000	39500
415	2	9209.67	28.248	32.045	Atp5if1_3	9209.69	28.836	Q03344 (30-107)	9.92e-08	Q03344_9209.721745	9209.72	28.4505	Q03344 (30-107)	6.84e-17	2770000	4070000	1630000	1970000	81900	225000	582000	294000
416	1	9212.87	34.601	35.587						F1LVG9_9212.793545	9212.79	35.9323	F1LVG9 (1930-2010)	1.65e-05	876000	398000	1580000	388000	180000	354000	279000	288000
417	1	9228.86	32.672	35.069						E9PTY0_9228.920755	9228.92	34.0728	E9PTY0 (844-920)	8.87e-06	798000	832000	1100000	515000	121000	480000	231000	111000
418	1	9237.57	67.667	68.809						Q4KM58_9237.55901	9237.56	69.2488	Q4KM58 (1-81)	0.00259699	84000
419	1	9241.95	10.8	11.977	LOC100360316_4	9241.96	11.273	Q4KLJ0 (2-90)	1.1e-08	Q4KLJ0_9242.001055	9242	11.2199	Q4KLJ0 (2-90)	4.52e-09	54000	74300	68300	86700	58700		47400	13600
420	1	9290.74	94.08	94.791	LOC684509_4	9290.74	94.2662	M0RB63 (2-84) [Acetyl] & [14.0001]	8.14e-36									65600
421	1	9296.71	28.248	30.305						Q03344_9296.753775	9296.75	28.4505	Q03344 (29-107)	8.45e-14	165000	267000	52700	128000
422	1	9297.7	28.628	31.767	Atp5if1_4	9297.71	29.0435	Q03344 (29-107)	3.44e-07						2270000	3410000	1120000	1490000	57500	76600	403000	134000
423	1	9305.73	88.151	89.545	LOC684509_0	9305.76	88.7917	M0RB63 (2-84) [Acetyl] & [29.2397]	2.3e-08						11900	74800		41100	11600			21100
424	1	9318.84	69.42	70.839	Ndufa4_5	9318.83	71.1685	B2RZD6 (1-82) [-1.7640]	1.12e-12									115000
425	1	9319.8	76.743	78.434	Ndufa4_10	9319.81	77.0098	B2RZD6 (1-82) [-1.0407]	9.75e-14						113000	96600		144000		134000	619000	127000	29600
426	1	9320.85	69.753	71.201	Ndufa4_3	9320.87	70.19	B2RZD6 (1-82)	1.05e-31	B2RZD6_9320.867965	9320.87	69.4749	B2RZD6 (1-82)	8.37e-66	9240000	11200000	1440000	3110000	800000	2430000	1420000	10300000	1820000
427	1	9336.84	64.315	65.826	Ndufa4_1	9336.84	64.53	B2RZD6 (1-82) [Plus1Oxy]	7.94e-19						331000	548000		174000	89900		137000	624000	76200
428	1	9336.84	69.381	70.673	Ndufa4_2	9336.84	69.9228	B2RZD6 (1-82) [15.9862]	2.17e-25						6660000	3570000	998000	2260000	679000	383000	1290000	2860000	542000
429	1	9362.86	76.236	77.389	Ndufa4_9	9362.88	75.4697	B2RZD6 (1-82) [Acetyl]	1.49e-28	B2RZD6_9362.87853	9362.88	75.1498	B2RZD6 (1-82)	4.59e-61		1020000	98400	535000
430	1	9378.69	38.125	40.151	Basp1_1	9378.71	38.3463	Q05175 (1-88) [49.1397]	9.62e-22						3120000	2160000	4540000	4410000	3420000	5290000	2290000	2270000	650000
431	1	9378.86	72.343	74.174	Ndufa4_8	9378.86	72.9968	B2RZD6 (1-82) [57.9944]	3.39e-25						597000	222000	159000	319000	39100	81000	79200	107000
432	1	9379.85	77.361	78.641	Ndufa4_11	9379.88	77.6297	B2RZD6 (1-82) [58.8876]	4.4e-15						242000	28600		196000		228000	132000	143000
433	1	9394.73	77.34	78.346	Tsc22d1_2	9394.73	77.8308	P62501 (58-143) [Acetyl]	5.81e-09						187000	350000	82100	69000	88000			71700	36600
434	1	9411.74	28.295	30.209						Q03344_9411.780715	9411.78	28.8476	Q03344 (28-107)	1.48e-05	83200	149000		28300
435	1	9426.72	70.89	72.351	Tsc22d1_0	9426.72	71.4467	P62501 (57-143) [2.9397]	8.58e-11						35500	61000		109000	140000			254000	48500
436	1	9456.03	65.835	66.737						A0A0H2UHP1_9455.999265	9456	66.1759	A0A0H2UHP1 (190-281)	6.16e-08	2360000	1050000	2620000	815000	573000	2180000	693000	1060000	445000
437	1	9485.69	64.627	66.517						P10818_9485.716035	9485.72	65.0119	P10818 (29-111)	2.5e-12	248000	435000	187000				352000	266000	217000
438	1	9498.77	28.966	31.816	Atp5if1_6	9498.79	28.7892	Q03344 (27-107)	3.23e-08	Q03344_9498.812745	9498.81	28.7241	Q03344 (27-107)	5.67e-13	1550000	2200000	880000	814000	192000		250000	37000	45100
439	1	9554.74	35.011	36.45						Q5FVI0_9554.78063	9554.78	35.8952	Q5FVI0 (2-88)	0.0154192		20500
440	1	9555.79	28.723	31.979	Atp5if1_5	9555.8	28.7127	Q03344 (26-107)	1.67e-13	Q03344_9555.834205	9555.83	28.6597	Q03344 (26-107)	5.35e-27	2520000	3850000	1560000	1610000	148000	389000	553000	184000
441	1	9597.79	28.748	31.264						Q03344_9597.84477	9597.84	29.6429	Q03344 (26-107)	2.23e-06	191000	248000
442	1	9624.43	29.12	30.253	Gap43_19	9624.43	29.62	P07936 (133-226)	0.000113408													129000
443	1	9629.72	74.222	75.805						D4AAT4_9629.74667	9629.75	74.9101	D4AAT4 (2-86)	0.000927416	81400	66200		52700
444	1	9634.82	37.186	38.181	Arpp21_0	9634.71	36.2345	Q5FVI0 (2-88) [Acetyl] & [79.9202]	2.71e-05						181000	101000	52700	116000				17400
445	1	9659.76	64.704	65.638	Cox6a1_1	9659.79	66.0052	P10818 (27-111)	4.02e-21	P10818_9659.780095	9659.78	65.9186	P10818 (27-111)	1.2e-54	3080000	3700000	5790000	3180000	1130000	4770000	2760000	7030000	1310000
446	1	9674.75	64.364	66.046	Cox6a1_3	9674.75	66.0848	P10818 (27-111) [Methyl]	1.16e-06						5730000	5790000	3630000	4810000	2140000	1720000	9490000	5360000	5150000
447	1	9675.76	59.791	61.355	Cox6a1_5	9675.8	60.3947	P10818 (27-111) [Plus1Oxy]	7.42e-08									75800
448	1	9691.78	59.335	63.059	Cox6a1_0	9691.8	59.4073	P10818 (27-111) [Plus2Oxy]	3.72e-06						2220000	3600000		363000	425000	1300000		1200000
449	1	9701.79	66.754	67.805						P10818_9701.79066	9701.79	66.8302	P10818 (27-111)	232.308			1010000	574000	341000
450	1	9701.85	28.971	30.689	Atp5if1_7	9701.86	29.702	Q03344 (25-107)	1.61e-05						197000	168000		37900
451	1	9702.8	66.861	67.744						F1LP80_9702.838215	9702.84	66.9576	F1LP80 (285-372)	2.21e-10	769000
452	1	9702.87	29.072	31.131						Q03344_9702.902615	9702.9	29.4198	Q03344 (25-107)	5.85e-05	215000	197000		69700				39800
453	1	9711.13	61.544	63.551	Uqcrq_1	9711.13	62.6738	Q7TQ16 (2-82)	1.13e-20						189000	130000	65400
454	1	9712.17	62.233	63.696						Q7TQ16_9712.171725	9712.17	62.6526	Q7TQ16 (2-82)	8.13e-42	239000		138000	745000			88300
455	1	9744.13	61.259	62.061	Uqcrq_2 + Uqcrq_0	9744.1291 + 9744.15161	61.2755 + 60.8695	Q7TQ16 (2-82) [Plus2Oxy] + Q7TQ16 (2-82) [Plus2Oxy]	2.5e-12 + 4.59e-09							2680000		729000		3090000
456	1	9754.14	64.081	66.078						Q7TQ16_9754.18229	9754.18	64.8796	Q7TQ16 (2-82) N6-acetyl-L-lysine@1 RESID:55@31	1.82e-10				93000
457	1	9755.6	22.877	24.681						Q05175_9755.639165	9755.64	24.1859	Q05175 (117-220)	1.85e-05		16600						130000
458	2	9790.77	64.461	66.176	Cox6a1_2	9790.78	65.3135	P10818 (26-111)	0.000146983	P10818_9790.820585	9790.82	64.9885	P10818 (26-111)	6.9e-09	442000	526000	197000	220000		332000	385000	271000
459	1	9842.03	96.368	97.094						D3ZBJ0_9842.09728	9842.1	96.365	D3ZBJ0 (2-91)	2.27e-08	29900	118000	68500	71300	16200	76300	36000	18600	35900
460	1	9932.09	50.071	51.066	Dbi_1	9932.11	50.2092	P11030 (2-87) [Acetyl]	1.26e-36	M0RDC5_9932.12358	9932.12	50.2201	M0RDC5 (2-87)	3.92e-62	11100000	12400000	2410000	9480000	4100000	7700000	354000	34500000	5360000
461	1	9948.09	47.764	49.647	Dbi_3	9948.12	47.869	P11030 (2-87) [Acetyl] & [Plus1Oxy]	2.72e-16						1030000	405000		2530000	1090000	1330000	597000	4670000	236000
462	1	9973.82	55.543	57.132	Cox6b1_0	9973.84	56.2018	D3ZD09 (2-86) [39.9718]	1.61e-09						119000
463	1	9975.83	59.524	61.543	Cox6b1_1	9975.84	59.9457	D3ZD09 (2-86) [Acetyl]	2.82e-14	D3ZD09_9975.84857	9975.85	59.9654	D3ZD09 (2-86)	2.48e-23	320000	168000					95300
464	1	9986.25	11.776	13.028	LOC100911295_2	9986.25	12.1675	Q5U1W8 (2-96)	1.79e-07							36300	34700	23200	27700		10400
465	1	9987.25	11.652	12.874						Q5U1W8_9987.298835	9987.3	12.4057	Q5U1W8 (2-96)	2.08e-07		33000		32100	18600
466	1	10003.2	65.338	66.347						M0R9I6_10003.18199	10003.2	65.5603	M0R9I6 (167-264)	1.29e-05	194000	115000	195000	78800	34300			59500
467	1	10007.8	59.807	62.12	Cox6b1_4	10007.8	60.295	D3ZD09 (2-86) [Acetyl] & [Plus2Oxy]	1.27e-12						130000	318000					170000
468	1	10008.4	26.051	27.702	Ptms_20	10008.4	26.4383	P04550 (2-88) [Acetyl]	2.21e-09						12800	33900		14100	40600		47100
469	1	10009.4	26.411	27.38						P04550_10009.43167	10009.4	26.5724	P04550 (2-88) N6-acetyl-L-lysine@1 RESID:55@2	1.62e-08	51600	53200		46000	25500		98100	64000	36200
470	1	10014.1	30.689	31.983	Arpp19_0	10014.1	31.3312	Q712U5-2 (1-89) [Acetyl]	0.00482356						82000	43600	61800	103000
471	1	10023.8	56.335	57.265	Sf3b5_0	10023.8	56.7283	D4A5T1 (2-86) [Acetyl]	8.5e-05	D4A5T1_10023.77831	10023.8	56.6958	D4A5T1 (2-86)	0.275412	540000			30300
472	1	10067.2	93.591	94.843	Ndufa3_0	10067.2	94.1495	A0A0G2KAA3 (2-91) [Plus1Oxy]	6.92e-07						32000
473	1	10163.3	70.826	72.062	Pcsk1n_9	10163.3	71.501	Q9QXU9 (121-218)	2.01e-10													373000
474	1	10164.3	70.194	71.865						G3V6X7_10164.30983	10164.3	71.2588	G3V6X7 (121-218)	7.93e-26								223000
475	1	10219.5	17.93	19.096	Ptms_0	10219.5	18.714	P04550 (14-102)	1e-17	B3DM95_10219.56581	10219.6	18.6702	B3DM95 (14-102)	3.14e-29	69600	22000	79200	43600	38900		44000	24000
476	1	10236.3	11.095	12.066						M0R5I3_10236.42142	10236.4	11.5004	M0R5I3 (2-96)	163.167	31500	70300	104000	108000	62400		10100	6450
477	1	10238.5	54.507	55.495						Q5M9F7_10238.48427	10238.5	54.8779	Q5M9F7 (83-174)	1.94e-05	2010000
478	1	10254	68.186	71.468	Dynll2_9	10254	68.6135	Q78P75 (2-89) [Acetyl]	1.49e-16	Q78P75_10254.03541	10254	68.5557	Q78P75 (2-89)	5.41e-30	525000	610000				432000		254000
479	2	10270	65.687	69.001	Dynll1_1 + Dynll2_7	10269.97321 + 10270.00536	68.30566667 + 68.09966667	P63170 (2-89) [Acetyl] + Q78P75 (2-89) [Acetyl] & [Plus1Oxy]	7.56e-10 + 3.8e-11	P63170_10270.07794	10270.1	66.4074	P63170 (2-89)	2.89e-27		194000
480	1	10278.1	67.248	69.44						Q9WV97_10278.10353	10278.1	67.3129	Q9WV97 (2-89) half cystine@1, half cystine@1 PSI-MOD:798@26|PSI-MOD:798@50	7e-08	61400	134000		49500		135000	39500	30100
481	1	10280.1	68.026	70.305						Q9WV97_10280.11918	10280.1	67.1891	Q9WV97 (2-89)	0.000318905	87800	81200					50900
482	1	10286	67.033	68.952	Dynll2_16	10286	67.987	Q78P75 (2-89) [Acetyl] & [Plus2Oxy]	1.19e-05						1250000
483	1	10302	65.359	70.814	Dynll2_0	10302	69.5525	Q78P75 (2-89) [Acetyl] & [47.9435]	9.09e-14						3260000	3870000	414000	1600000			600000
484	1	10306.2	102.44	103.058	Lsm8_2	10306.2	102.314	B2RZB6 (2-96) [Acetyl]	1.69e-20						38000	25100	236000	104000	30500	186000	135000	155000	89800
485	1	10307.3	102.44	103.244						B2RZB6_10307.26106	10307.3	102.267	B2RZB6 (2-96)	9.31e-40	38500	21100	209000	9280	31800	179000	119000	176000	93100
486	1	10312.1	68.473	71.732						P63170_10312.0885	10312.1	69.7276	P63170 (2-89) N6-acetyl-L-lysine@1 RESID:55@34	2.23235	133000	83700					58600
487	1	10318	67.006	71.495	LOC100361920_0	10318	69.7932	A0A0G2JU43 (2-89) [-47.2500]	4.04e-07						363000	1950000		347000
488	1	10322.2	98.675	99.634	Lsm8_0	10322.3	98.5097	B2RZB6 (1-96) [Methyl] & [Acetyl]	7.88e-09						39800	3570	66200	15100	10700		44700	25600	5860
489	1	10356.5	62.794	64.628	Atp5mf_1	10356.5	62.4762	D3ZAF6 (2-88) [Acetyl]	3.22e-10	D3ZAF6_10356.53136	10356.5	62.5366	D3ZAF6 (2-88)	5.77e-22	1530000	1790000	288000	620000	58000	181000	112000	744000
490	1	10381.2	69.995	71.092	Sh3bgrl3_4	10381.2	70.2163	B2RZ27 (2-93) [Acetyl]	4.92e-16	B2RZ27_10381.24508	10381.2	70.1627	B2RZ27 (2-93)	1.24e-39	2420000	1260000	6420000	3030000	2380000	8250000	5500000	1030000	762000
491	1	10397.2	69.455	70.667	Sh3bgrl3_2	10397.2	70.4413	B2RZ27 (1-93) [Acetyl] & [-115.0819]	3.48e-10						642000	256000	1340000	435000	844000	1680000	926000	627000	1700000
492	1	10412.2	69.587	70.815	Sh3bgrl3_3	10412.2	70.1775	B2RZ27 (2-93) [Acetyl] & [Plus2Oxy]	2.14e-12						580000	368000	1290000	1190000	1180000	889000			2820000
493	2	10413.2	69.587	70.673	Sh3bgrl3_5 & Sh3bgrl3_0	10413.20345 & 10413.22289	70.74 & 69.9935	B2RZ27 (2-93) [73.9588] & B2RZ27 (2-93) [Acetyl] & [Plus2Oxy]	1.49e-10 & 1.07e-09	G3V939_10413.23118	10413.2	70.1236	G3V939 (164-254)	8.51e-08	2630000	1150000	3400000	2310000	1920000	1690000	3750000	2520000	5260000
494	1	10418.9	23.489	24.502	Basp1_12	10418.9	24.6615	Q05175 (109-220) [56.9758]	4.53e-09						28100	43200		46600
495	1	10419.6	25.67	26.642	Ptms_12	10419.6	26.2265	P04550 (2-92) [Acetyl]	6.76e-16						90000	51000	139000	205000	175000		58700	297000	45500
496	1	10428.2	68.849	70.719	Sh3bgrl3_1	10428.2	69.5978	B2RZ27 (2-93) [Acetyl] & [46.9332]	4.07e-15								243000	91500	251000		633000	67700	449000
497	1	10444.2	68.428	69.874	Sh3bgrl3_7	10444.2	68.7173	B2RZ27 (1-93) [-26.1360]	2.19e-09														778000
498	1	10513.2	45.829	47.261						P61959_10513.20151	10513.2	46.6561	P61959 (2-93)	0.0737013		19300
499	2	10575.7	25.514	26.506	Ptms_13	10575.7	25.695	P04550 (2-93) [Acetyl]	7.07e-21	B3DM95_10575.76053	10575.8	26.0296	B3DM95 (3-94)	8.03e-06	257000	170000	527000	441000	223000		21600
500	1	10576.7	25.514	26.847						P04550_10576.74455	10576.7	26.3241	P04550 (2-93) N6-acetyl-L-lysine@1 RESID:55@2	3.23e-40	129000	116000	197000	171000	151000
501	1	10639.5	30.832	32.276	Arpp19_2	10639.5	31.609	Q712U5-2 (1-96) [Acetyl]	1.37e-06						30200	22400	78400
502	1	10640.5	30.976	33.15						Q712U5-2_10640.56374	10640.6	31.672	Q712U5-2 (1-96)	6.82e-05	32800	34900	49200
503	1	10648	87.416	90.134	S100b_4	10648	88.1278	P04631 (2-92) [Acetyl]	3.73e-28	P04631_10648.01422	10648	87.9055	P04631 (2-92)	3.98e-35	225000	1120000	123000	96500		572000	55100	192000
504	1	10651	87.857	90.279	S100b_0	10651	87.9198	P04631 (2-92) [Acetyl] & [3.3141]	5.59e-08						21400
505	1	10664	86.133	88.652	S100b_3	10664	85.992	P04631 (2-92) [Acetyl] & [Plus1Oxy]	3.31e-14						188000	1080000		316000		535000	131000	240000	30700
506	1	10667.3	90.413	91.493						D3ZF13_10667.25225	10667.3	91.0592	D3ZF13 (65-156)	3.01e-17	21300	22900
507	1	10668.3	90.292	91.544	Ndufab1_0	10668.3	91.1135	D3ZF13 (65-156)	1e-10						26500
508	1	10683.2	87.476	88.656	Ndufab1_2	10683.3	88.1343	D3ZF13 (65-156) [Plus1Oxy]	4.27e-13						105000	80300
509	1	10703.8	25.69	26.593	Ptms_9	10703.8	26.3765	P04550 (2-94) [Acetyl]	2.86e-29						143000	107000	186000	232000	152000		30400	63500
510	1	10704.7	25.417	26.607						P04550_10704.80313	10704.8	26.3241	P04550 (2-94) N6-acetyl-L-lysine@1 RESID:55@2	2.26e-44	220000	176000	421000	376000	149000			84000	34100
511	1	10720.7	58.228	60.22						D3ZYM7_10720.68256	10720.7	59.291	D3ZYM7 (2-91)	0.00351572	477000	397000			148000	179000
512	1	10735.6	81.973	83.122	Snrpe_0	10735.6	82.456	D3ZSP1 (1-92) [-18.0050]	6.16e-10											420000
513	1	10737.6	82.123	83.049						D4A8M5_10737.56983	10737.6	82.285	D4A8M5 (2-92)	0.00012561						288000
514	1	10747.7	59.58	61.155	Ndufa2_1	10747.7	59.8087	D3ZS58 (2-97) [Acetyl]	3.46e-14						1250000
515	1	10748.7	59.476	61.991						D3ZS58_10748.73897	10748.7	59.527	D3ZS58 (2-97)	6.77e-23	921000	1100000		185000				135000
516	1	10761.8	18.718	20.303						B3DM95_10761.83582	10761.8	19.7232	B3DM95 (8-102)	3.85e-06	17000	6820		25600
517	2	10767.4	57.422	59.286	Acyp2_1	10767.4	57.5413	P35745 (2-97) [Acetyl]	2.19e-15	P35745_10767.42674	10767.4	58.7313	P35745 (2-97)	5.63e-30	2110000	3490000	2100000	2040000	1690000	1000000	3110000	1910000	1600000
518	2	10780.7	59.856	61.398	Ndufa2_3 & Ndufa2_4	10780.74471 & 10780.70973	59.94133333 & 61.13516667	D3ZS58 (2-97) [Acetyl] & [Plus2Oxy] & D3ZS58 (2-97) [Acetyl] & [Plus2Oxy]	5.66e-13 & 1.73e-12						11200000	9170000	3060000	4590000	2110000	1210000	3160000	4060000	1670000
519	1	10796.7	59.555	60.796	Ndufa2_2	10796.7	60.9453	D3ZS58 (2-97) [Acetyl] & [47.9488]	4.32e-12						677000	1100000		494000	201000
520	1	10805.8	55.55	56.48	Hspe1_2	10805.8	56.4793	P26772 (2-102) [Acetyl]	5.58e-35	P26772_10805.83041	10805.8	56.0267	P26772 (2-102)	4.71e-72	36500000	18000000	9290000	10800000	8230000	6610000	6420000	40700000	4850000
521	1	10811.7	56.989	58.372	Ndufa2_6	10811.7	57.5677	D3ZS58 (2-97) [Acetyl] & [62.9459]	7.82e-10						38000	242000
522	2	10821.8	54.837	55.962	Hspe1_0 & Hspe1_1	10821.78939 & 10821.80391	55.88866667 & 55.03383333	P26772 (2-102) [Acetyl] & [Plus1Oxy] & P26772 (2-102) [Acetyl] & [Plus1Oxy]	5.04e-18 & 5.22e-18						3960000	4860000	1650000	6140000	4750000	617000	3630000	1730000	3610000
523	1	10847.4	41.962	42.905	LOC100912599_1	10847.4	42.4123	D3ZCZ9 (21-116)	2.84e-12						634000	2100000	1060000	508000	199000	438000	1750000	907000	478000
524	1	10848.4	41.962	42.905						D3ZCZ9_10848.45404	10848.5	42.3435	D3ZCZ9 (21-116)	5.37e-28	595000	1900000	1140000	465000	284000	320000	1660000	838000	433000
525	1	10879.4	41.728	43.419	LOC100912599_0	10879.4	42.559	D3ZCZ9 (21-116) [Plus2Oxy]	1e-06						59800	381000						33000
526	2	10893.7	62.041	63.108	Dynlrb1_1	10893.7	63.3532	P62628 (2-96) [Acetyl]	8e-15	P62628_10893.73024	10893.7	63.2161	P62628 (2-96)	6.13e-35	398000	92600	664000	356000	384000	387000	200000	868000
527	1	10909.7	61.215	62.473						Q498R1-1_10909.68438	10909.7	61.1134	Q498R1-1 (409-507)	5.7e-09	885000	87800		652000	137000		94900
528	1	10910.7	61.005	62.473	Dynlrb1_0	10910.7	61.1985	P62628 (2-96) [Acetyl] & [Plus1Oxy]	5.84e-07						837000			586000	413000
529	1	10932.9	25.207	25.981	Ptms_7	10932.9	25.4002	P04550 (2-96) [Acetyl]	9.35e-28									228000
530	1	10933.9	25.207	26.419						P04550_10933.94577	10933.9	25.8814	P04550 (2-96) N6-acetyl-L-lysine@1 RESID:55@2	1.12e-61	251000	123000	407000	211000	208000
531	1	11086.8	36.413	38.4						M0R776_11086.86499	11086.9	36.8882	M0R776 (4-103)	6.17e-10	30900	120000						63700
532	1	11099.9	76.822	78.669	S100a13_0	11099.8	77.4072	D3ZTB5 (2-98) [Acetyl] & [-1.9841]	0.000170422						278000	564000		108000			89500	594000
533	1	11101.9	76.886	78.655	S100a13_1	11101.9	77.4022	D3ZTB5 (2-98) [Acetyl]	2.37e-06	D3ZTB5_11101.89089	11101.9	78.2955	D3ZTB5 (2-98)	2.37e-06	125000	285000		121000			154000	610000
534	1	11177	25.329	26.548	Ptms_5	11177	25.4108	P04550 (2-98) [Acetyl]	1.5e-25	B3DM95_11177.03129 + P04550_11177.03129	11177.03129 + 11177.03129	25.09275307 + 25.90016643	B3DM95 (2-98) + P04550 (2-98) N6-acetyl-L-lysine@1 RESID:55@2	2.32e-45 + 1.98e-49	1210000	1110000	1960000	1590000	1320000	1310000	1290000	1660000	1370000
535	1	11211.7	49.073	51.002						Q923W4_11211.78107	11211.8	49.4874	Q923W4 (2-98)	2.47e-07	61900	58900						45500
536	1	11215.8	58.342	59.711	Acyp1_1	11215.8	58.8205	D4A6X4 (2-99) [Acetyl]	1.09e-12	D4A6X4_11215.79501	11215.8	58.657	D4A6X4 (2-99)	1.32e-22	3180000	358000	932000	1170000	1490000	568000	197000		699000
537	1	11230.6	55.593	57.779						P01041_11230.61182	11230.6	56.5617	P01041 (1-98)	0.383862	217000	221000		53500		163000
538	1	11262.6	56.119	57.314	Cstb_0	11262.6	56.6055	P01041 (1-98) [Acetyl] & [Plus2Oxy]	6.42e-05						161000	244000
539	2	11299.4	63.648	65.046	H4c2_1	11299.4	64.0685	P62804 (2-103) [Acetyl] & [28.0037]	1.8e-10	P62804-1_11299.41927 & P62804-1_11299.38288	11299.41927 & 11299.38288	62.18908458 & 63.98360227	P62804-1 (2-103) omega-N,omega-N-dimethyl-L-arginine@1, N6,N6,N6-trimethyl-L-lysine@1 RESID:68@2|RESID:74@19 & P62804-1 (2-103) omega-N,omega-N'-dimethyl-L-arginine@1 RESID:67@2	2.1e-05 & 4.7e-14	1940000	12300000	12400000	13800000	5390000	1570000	9500000	7480000	4050000
540	1	11305.1	25.321	26.562	Ptms_6	11305	26.0958	P04550 (2-100) [Acetyl]	6.46e-36	B3DM95_11305.08986 + P04550_11305.08986	11305.08986 + 11305.08986	25.99514915 + 26.04311427	B3DM95 (2-100) + P04550 (2-100) N6-acetyl-L-lysine@1 RESID:55@2	1.3e-67 + 2.33e-63	861000	749000	1680000	1290000	1160000	1250000	510000	503000	404000
541	1	11313.4	62.614	64.558						P62804-1_11313.36214 + P62804-1_11313.39853	11313.36214 + 11313.39853	63.00984211 + 63.98360227	P62804-1 (2-103) N6-acetyl-L-lysine@1, N6-acetyl-L-lysine@1 RESID:55@4|RESID:55@7 + P62804-1 (2-103) N6,N6,N6-trimethyl-L-lysine@1 RESID:74@19	0.001176503 + 0.119191269	247000	1820000	1940000	2280000	882000	2500000	6560000	5550000	1950000
542	1	11327.4	62.71	63.944						P62804-1_11327.37779 + P62804-1_11327.41418	11327.37779 + 11327.41418	62.89941714 + 61.34929641	P62804-1 (2-103) omega-N-methyl-L-arginine@1, N6-acetyl-L-lysine@1, N6-acetyl-L-lysine@1 RESID:69@2|RESID:55@4|RESID:55@7 + P62804-1 (2-103) omega-N-methyl-L-arginine@1, N6-acetyl-L-lysine@1, N6,N6,N6-trimethyl-L-lysine@1 RESID:69@2|RESID:55@4|RESID:74@19	3.731023466 + 0.624393209		775000
543	1	11337	82.566	83.589						Q6PDU7_11337.04847	11337	82.9608	Q6PDU7 (2-103)	5.54e-30						1760000
544	1	11338	82.566	83.443	Atp5mg_2	11338	82.898	Q6PDU7 (2-103) [Acetyl]	7.87e-13											1050000
545	2	11341.4	63.789	65.288	H4c2_2	11341.3	63.242	P62804 (1-103) [-18.9933]	1.78e-10	P62804-1_11341.42983 & P62804-1_11341.39344	11341.42983 & 11341.39344	62.32441248 & 63.20410801	P62804-1 (2-103) omega-N,omega-N'-dimethyl-L-arginine@1, N6,N6,N6-trimethyl-L-lysine@1 RESID:67@2|RESID:74@19 & P62804-1 (2-103) omega-N,omega-N'-dimethyl-L-arginine@1, N6-acetyl-L-lysine@1 RESID:67@2|RESID:55@4	7.43e-10 & 2.49e-14	2810000	12300000	10900000	13300000	4840000	5260000	11300000	13300000	9980000
546	1	11355.4	60.848	62.205						P62804-1_11355.4091	11355.4	59.9247	P62804-1 (2-103) N6-acetyl-L-lysine@1, N6,N6,N6-trimethyl-L-lysine@1 RESID:55@4|RESID:74@19	19.0842			2970000
547	1	11355.4	62.755	64.697						P62804-1_11355.37271	11355.4	65.3116	P62804-1 (2-103) N6-acetyl-L-lysine@1, N6-acetyl-L-lysine@1, N6-acetyl-L-lysine@1 RESID:55@4|RESID:55@7|RESID:55@11	0.262707	1150000	4740000	761000	4770000	3130000		537000	1980000	959000
548	1	11356.4	61.307	62.399	H4c2_0	11356.3	61.609	P62804 (1-103) [Methyl] & [NH3_Loss]	8.51e-05						2180000	6040000		5160000	3750000
549	1	11369.4	61.307	62.253						P62804-1_11369.38836 + P62804-1_11369.42475	11369.38836 + 11369.42475	61.54397347 + 61.34929641	P62804-1 (2-103) omega-N-methyl-L-arginine@1, N6-acetyl-L-lysine@1, N6-acetyl-L-lysine@1, N6-acetyl-L-lysine@1 RESID:69@2|RESID:55@4|RESID:55@7|RESID:55@11 + P62804-1 (2-103) omega-N-methyl-L-arginine@1, N6-acetyl-L-lysine@1, N6,N6,N6-trimethyl-L-lysine@1 RESID:69@2|RESID:55@4|RESID:74@19	3.954134157 + 13.04806125	263000	829000	1000000	848000	775000	417000	599000	899000	269000
550	1	11383.4	63.935	65.209						P62804-1_11383.40401 + P62804-1_11383.4404	11383.40401 + 11383.4404	63.43231837 + 65.9235053	P62804-1 (2-103) omega-N,omega-N-dimethyl-L-arginine@1, N6-acetyl-L-lysine@1, N6-acetyl-L-lysine@1 RESID:68@2|RESID:55@4|RESID:55@7 + P62804-1 (2-103) omega-N,omega-N-dimethyl-L-arginine@1, N6-acetyl-L-lysine@1, N6,N6,N6-trimethyl-L-lysine@1 RESID:68@2|RESID:55@4|RESID:74@19	1.38e-06 + 209.7861474	88600	1180000	543000	813000	270000	790000	848000	1580000	855000
551	2	11397.4	61.496	65.919						P62804-1_11397.38327 & P62804-1_11397.41966	11397.38327 & 11397.41966	61.26381937 & 63.09428221	P62804-1 (2-103) N6-acetyl-L-lysine@1, N6-acetyl-L-lysine@1, N6-acetyl-L-lysine@1, N6-acetyl-L-lysine@1 RESID:55@4|RESID:55@7|RESID:55@11|RESID:55@15 & P62804-1 (2-103) N6-acetyl-L-lysine@1, N6-acetyl-L-lysine@1, N6,N6,N6-trimethyl-L-lysine@1 RESID:55@4|RESID:55@7|RESID:74@19	19.37015082 & 6.624236286		1600000	393000			1070000			137000
552	1	11447.9	38.542	40.525						M0R776_11447.978	11448	40.0934	M0R776 (1-103)	1.5e-05	274000	492000						643000
553	1	11448.9	38.542	40.525	Mrps36_0	11448.9	40.1468	M0R776 (1-103) [Acetyl]	1.55e-05						258000	394000	152000					664000
554	1	11462.1	25.321	26.531	Ptms_8	11462.1	25.4817	P04550 (2-102) [Acetyl]	6.96e-37							952000		2200000	1380000
555	1	11463.1	24.923	26.69						B3DM95_11463.159	11463.2	25.3011	B3DM95 (2-102)	2.57e-63	4950
556	1	11561.6	88.618	89.317	Rplp1_2	11561.6	88.609	P19944 (2-114) [Acetyl] & [159.9082]	1.26e-20	P62804-1_11561.40712	11561.4	89.4137	P62804-1 (2-103) N6-acetyl-L-lysine@1, N6-acetyl-L-lysine@1, N6-acetyl-L-lysine@1, N6,N6,N6-trimethyl-L-lysine@1, O4'-phospho-L-tyrosine@1, N6-acetyl-L-lysine@1 RESID:55@4|RESID:55@7|RESID:55@11|RESID:74@19|RESID:39@87|RESID:55@90	175.581	1140000	952000	1460000	209000	232000		717000	353000	61900
557	1	11576.6	88.005	89.115	Rplp1_0	11576.6	89.2613	P19944 (2-114) [Acetyl] & [174.9827]	2.07e-05						70800	246000		173000
558	1	11577.6	88.034	89.223	Rplp1_1	11577.6	88.6737	P19944 (2-114) [Acetyl] & [175.9069]	1e-15						69100	235000		182000
559	1	11692	104.973	106.061						B0BNJ9_11692.03789	11692	105.599	B0BNJ9 (1-114)	2.37e-06		58300				86500
560	2	11784	54.438	55.804	Fkbp1a_1	11784	54.6668	Q62658 (2-108)	1.43e-13	Q62658_11784.06625	11784.1	54.6116	Q62658 (2-108)	6.18e-27	7660000	7390000	4040000	10600000	795000	2020000	6550000	7820000	172000
561	1	11800	54.238	55.065	Fkbp1a_5	11800	54.5113	Q62658 (2-108) [Plus1Oxy]	3.44e-06						332000	264000		1280000
562	1	11816	54.759	55.723	Fkbp1a_2	11816	55.9898	Q62658 (2-108) [Plus2Oxy]	4.82e-12	B1WC65_11815.99215	11816	55.937	B1WC65 (222-325)	1.66e-09	3250000	2850000	1940000	2700000	1210000	1200000	2870000	5060000	2050000
563	2	11829	62.124	63.325	Pvalb_1	11829	62.6085	P02625 (2-110) [Acetyl]	2.35e-05	P02625_11828.99966	11829	62.5366	P02625 (2-110)	4.97e-07	2740000	88500	174000	146000	368000
564	1	11832	54.731	55.718	Fkbp1a_0	11832	54.8462	Q62658 (2-108) [47.9536]	0.00042025							385000		472000	469000
565	2	11832.2	73.157	74.028	Coa3_1	11832.2	72.889	D3Z9I1 (2-108) [Acetyl]	1.03e-11	D3Z9I1_11832.21545	11832.2	72.8236	D3Z9I1 (2-108)	4.51e-22	782000	801000	327000	296000	85600	338000	247000	204000	48700
566	1	11844.8	69.972	71.373	LOC498555_0 + Rplp2_0	11844.76331 + 11844.76404	70.63883333 + 70.39216667	D4A4D5 (1-115) [145.8994] + P02401 (1-115) [Phosph] & [Phosph]	4.94e-16 + 1.22e-25	P02401_11844.7906	11844.8	70.3389	P02401 (1-115) O-phospho-L-serine@1, O-phospho-L-serine@1 RESID:37@101|RESID:37@104	1.43e-58	7430			39100	19000
567	1	12196.2	33.01	34.19						Q712U5-1_12196.2639	12196.3	33.6062	Q712U5-1 (2-112)	0.479146		31000
568	1	12285.1	29.395	30.875	Ptma_2	12285.1	30.25	P06302 (2-112) [Acetyl]	3.75e-36										8910000			3740000
569	1	12286.1	29.378	31.038						P06302_12286.11739	12286.1	30.1662	P06302 (2-112)	8.75e-52	227000	347000		546000	1010000		485000
570	1	12336.1	70.42	71.399	Mif_1	12336.1	70.4467	P30904 (2-115) [-2.0398]	8.12e-13									776000
571	1	12338.1	70.328	71.483						A0A0F7RQL3_12338.12629	12338.1	70.4729	A0A0F7RQL3 (2-115)	1.89e-25	2210000	1210000			319000		2050000	1210000
572	1	12371.1	70.678	71.894	Mif_0	12371.1	71.2057	P30904 (2-115) [Plus2Oxy]	7.63e-10								1860000
573	1	12402.6	46.753	47.732	Ndufa7_1	12402.6	46.4687	A9UMV9 (2-112) [Acetyl] & [-1.0259]	3.77e-12						2720000	3070000	669000	710000	46600	3870000	186000	2700000	62500
574	1	12403.6	46.057	47.226						A9UMV9_12403.61808	12403.6	46.3868	A9UMV9 (2-112)	7.59e-24				957000
575	2	12428.4	68.467	70.231	Cox5a_6	12428.4	69.2265	P11240 (38-146)	3.23e-19	P11240_12428.38972	12428.4	69.1734	P11240 (38-146)	2.7e-49	52800000	19200000	15800000	14800000	3340000	4350000	23400000	23500000	2050000
576	1	12434.6	46.622	47.592	Ndufa7_2	12434.6	46.8688	A9UMV9 (2-112) [Acetyl] & [Plus2Oxy]	5.45e-12						2080000	2780000	296000	875000	152000	2630000	588000	604000	222000
577	1	12435.6	46.622	47.592	Ndufa7_4	12435.6	47.9565	A9UMV9 (2-112) [Acetyl] & [Plus2Oxy]	8.22e-06						2040000	2780000	605000	951000	135000		585000	1250000
578	1	12443.3	67.271	69.237	Cox5a_5	12443.3	68.5803	P11240 (38-146) [CTrmAmid] & [Plus1Oxy]	0.00131878						5660000	6550000	3330000	3750000	892000		3990000	4160000	2630000
579	1	12444.4	67.018	68.568	Cox5a_4	12444.4	67.703	P11240 (38-146) [Plus1Oxy]	1.47e-09							651000
580	1	12460.3	64.075	65.148	Cox5a_1	12460.4	64.3267	P11240 (38-146) [Plus2Oxy]	9.19e-08						1960000	1670000		915000	228000	670000	1100000	2290000	1430000
581	1	12462.1	56.48	57.593	Sh3bgrl_0	12462.1	57.144	B5DFD8 (2-112)	3.9e-06						119000
582	1	12470.4	62.072	64.492						P11240_12470.40029	12470.4	65.1655	P11240 (38-146) N6-acetyl-L-lysine@1 RESID:55@71	8.65e-06	351000	133000				634000
583	1	12476.3	66.898	67.815	Cox5a_0	12476.3	67.3438	P11240 (38-146) [Plus1Oxy] & [Plus2Oxy]	1.9e-05						1800000	2200000	634000	144000	226000		586000	579000	1310000
584	1	12507.3	66.638	67.831	Cox5a_2	12507.3	66.8118	P11240 (38-146) [Phosph]	7.84e-05						474000	1920000	799000		91200	1760000		513000	453000
585	1	12521.8	24.73	25.957	Basp1_14	12521.9	25.3928	A0A0G2K1L8 (89-219) [97.0111]	5.51e-13	A0A0G2K1L8_12521.88337	12521.9	24.5421	A0A0G2K1L8 (88-219)	5.24e-21	162000	179000	130000	376000	172000	97000	35100	107000
586	1	12646.6	61.928	63.216						M0RE00_12646.63754	12646.6	62.608	M0RE00 (2-108)	72.6004	170000	133000
587	1	12660.2	56.81	57.704	Sh3bgrl_1	12660.2	56.884	B5DFD8 (2-114)	1.25e-06						257000	379000	255000				242000	205000
588	1	12661.2	56.81	57.622						B5DFD8_12661.25149	12661.3	56.9517	B5DFD8 (2-114)	2.51e-09	400000	261000	214000	132000			427000	245000	59700
589	1	12763.6	63.602	64.9	Mtpn_1	12763.6	64.1808	P62775 (2-118) [Acetyl]	7.56e-10	P62775_12763.59085	12763.6	64.1419	P62775 (2-118)	4.74e-24	241000	152000
590	2	12993.8	71.785	73.572	Ddt_1	12993.8	73.4273	P80254 (2-118)	5.56e-09	A0A0F7RQJ6_12993.79906	12993.8	71.8571	A0A0F7RQJ6 (2-118)	1.28e-05	1130000	1010000		512000	386000	749000	718000		195000
591	1	13237.7	34.19	35.3	Ensa_4	13237.7	34.6818	P60841 (2-121) [Acetyl]	0.00022917	P60841-1_13237.69889	13237.7	34.8442	P60841-1 (2-121)	0.00233717		47200
592	1	13272.9	79.725	80.532						P50408_13272.95759	13273	79.7972	P50408 (2-119)	6.46e-40	507000	844000	403000	533000	147000		257000	533000
593	1	13273.9	79.91	80.507	Atp6v1f_3	13273.9	79.8593	P50408 (2-119) [Acetyl]	5.05e-17						498000	818000		438000	79900		220000
594	1	13289	76.296	77.437	Atp6v1f_5	13289	76.9245	P50408 (2-119) [Acetyl] & [Plus1Oxy]	9.67e-14						174000	180000		183000				156000
595	1	13304.9	76.234	77.515	Atp6v1f_2 + Atp6v1f_4	13304.89098 + 13304.89706	76.56433333 + 76.8175	P50408 (2-119) [Acetyl] & [Plus2Oxy] + P50408 (2-119) [Acetyl] & [Plus2Oxy]	1.9e-10 + 6.38e-12							507000	139000	239000	18400		57100	419000	171000
596	1	13369.5	62.843	63.838						D4AEC0_13369.48503	13369.5	63.1113	D4AEC0 (2-128)	4.8e-05		269000
597	1	13404.9	65.565	66.979						D4ADD7_13404.87564	13404.9	66.1734	D4ADD7 (32-152)	4.05e-13	14800
598	1	13413.5	62.975	63.984	H2az1_1	13413.5	63.4593	P0C0S7 (2-128)	1.77e-14	A0A0A0MXW3_13413.51125	13413.5	63.0588	A0A0A0MXW3 (2-128)	1.62e-27	188000	961000	331000	499000	548000	743000	476000	1090000	716000
599	1	13459.9	55.571	56.766	Uqcrb_1	13459.9	55.4678	B2RYS2 (2-111) [Acetyl]	1.03e-16						25400000	28000000	2940000	3710000	1420000	690000	3430000	2560000	1700000
600	1	13460.9	55.59	56.523						B2RYS2_13460.89216	13460.9	55.4102	B2RYS2 (2-111)	1.66e-31	4980000	3990000	2480000	796000	568000	1130000	1490000	1500000	913000
601	1	13477.8	53.891	54.966						D3ZF96_13477.73279	13477.7	54.0146	D3ZF96 (1-127)	263.394	944000	445000		223000
602	1	13570	51.764	53.176	Atp6v1g2_1	13570	52.3113	Q8R2H0 (2-118) [Acetyl]	3.91e-13	Q8R2H0_13569.98629	13570	52.0093	Q8R2H0 (2-118)	9.67e-24	5610000	9190000	2860000	1340000	769000	3660000	1420000	1300000	191000
603	1	13611.9	67.267	68.952	Atp6v1g1_0	13611.8	67.7852	B2GUV5 (2-118) [Acetyl]	5.39e-05						117000	116000
604	1	13612.9	67.46	69.001						B2GUV5_13612.93182	13612.9	68.2362	B2GUV5 (2-118)	0.382081	41900
605	1	13679.1	55.823	56.989	Hint1_1	13679.1	55.8563	P62959 (2-126) [Acetyl]	1.34e-07	P62959_13679.0684	13679.1	56.6453	P62959 (2-126)	4.52e-12	417000
606	1	13764.5	62.507	64.956	Hist1h2bq_4	13764.5	62.8633	G3V8B3 (2-126) [CTrmAmid] & [CTrmAmid]	6.18e-05						769000			1330000	879000		507000	1590000
607	1	13766.5	62.782	64.653						G3V8B3_13766.51678	13766.5	61.8695	G3V8B3 (2-126)	4.96e-32	1580000	3130000	1730000	2050000	923000	732000	921000	1540000	301000
608	1	13767.5	62.686	64.652	Hist1h2bq_1	13767.4	63.1612	G3V8B3 (2-126)	1.96e-16						4150000	8600000	4170000	8490000	2960000	9110000	4580000	5210000	2630000
609	1	13779.5	62.83	64.273	LOC102549061_0	13779.5	62.293	A0A0G2JXE0 (2-126) [CTrmAmid] & [CTrmAmid]	5.83e-09						1520000	1380000	1110000	2880000	768000	2760000	926000	1790000	576000
610	1	13780.5	55.593	57.214						D3ZLY9_13780.53243	13780.5	57.3887	D3ZLY9 (2-126)	2.62216	24600
611	1	13780.5	62.095	64.669	Hist1h2bd_0	13780.5	64.3988	D3ZWM5 (2-126) [-43.8682]	9.29e-06						1610000	3630000	1630000	2820000	873000	5740000	1490000	3860000	798000
612	1	13781.5	59.238	61.075	LOC102549061_3	13781.5	60.2115	A0A0G2JXE0 (2-126)	3.18e-13						901000	2020000		143000	127000
613	1	13782.5	59.696	62.601						A0A0G2JXE0_13782.5117	13782.5	60.2901	A0A0G2JXE0 (2-126)	6.53e-24	148000	1770000		376000	137000	146000
614	1	13784.5	59.459	60.86	Hist1h2bq_0	13784.5	60.5865	G3V8B3 (1-126) [Deamide] & [Plus1Oxy]	1.1e-08							1120000
615	1	13797.2	27.148	29.33						P07936_13797.31113	13797.3	28.4421	P07936 (91-226) O-phospho-L-serine@1 RESID:37@5	1.35e-05							158000	432000	55900
616	1	13797.5	56.109	57.711	LOC102549061_1	13797.4	56.4523	A0A0G2JXE0 (1-126) [-116.0849]	1.18e-06						34500	12900000	4800000	3220000	1140000	5870000	3220000	2550000	613000
617	1	13798.5	56.925	60.276	Hist1h2bq_2	13798.5	57.458	G3V8B3 (2-126) [Plus2Oxy]	3.68e-06						863000	15200000		178000		313000		288000
618	1	13798.5	55.278	56.989	Hist1h2bq_3 + Hist1h2bl_0	13798.49092 + 13798.52286	55.50066667 + 57.31433333	G3V8B3 (2-126) [Plus2Oxy] + M0R4L7 (2-126) [Dimethyl]	2.38e-12 + 1.18e-06	Q00729_13798.51404	13798.5	56.3781	Q00729 (6-127) N6-acetyl-L-lysine@1, N6-acetyl-L-lysine@1, N6-acetyl-L-lysine@1 RESID:55@1|RESID:55@7|RESID:55@8	1.13e-06		2530000
619	1	13808.5	62.83	64.558						G3V8B3_13808.52735	13808.5	62.2319	G3V8B3 (2-126)	8.91e-19	241000	1420000		1270000		1290000	484000
620	1	13812.5	55.278	56.708						M0R4L7_13812.52227	13812.5	55.9752	M0R4L7 (2-126)	1.94e-12		964000
621	1	13812.7	64.124	65.76						P0CC09_13812.74301	13812.7	64.5263	P0CC09 (2-128) N6-acetyl-L-lysine@1 RESID:55@4	5.21e-17		889000
622	1	13815	39.783	40.988						P02688-4_13815.004	13815	40.1812	P02688-4 (2-126) omega-N-methyl-L-arginine@1 RESID:69@103	1.3e-09	605000	332000		1360000	1840000	174000
623	1	13824.5	59.287	60.909						A0A0G2JXE0_13824.52227	13824.5	59.4592	A0A0G2JXE0 (2-126)	5.44e-15		390000
624	1	13854.5	61.259	62.926						D3ZNZ9_13854.54407	13854.5	62.1202	D3ZNZ9 (2-126)	4.05e-10		105000
625	1	13946.9	66.803	68.29	H2aj_0	13946.9	68.0605	A9UMV8 (2-129) [Acetyl]	1.84e-10						61600	367000				844000
626	1	13947.9	66.443	67.716						A9UMV8_13947.92308	13947.9	67.9743	A9UMV8 (2-129)	4.27e-11		377000				2020000
627	1	13971.1	39.005	40.572						P02688-4_13971.10511	13971.1	39.471	P02688-4 (2-127) omega-N-methyl-L-arginine@1 RESID:69@103	1.64e-05	1060000	682000	293000	2260000	2560000	1430000	936000		824000
628	1	13995.8	63.648	64.934	H2ac18_5	13995.8	64.7665	P0CC09 (2-130) [Acetyl] & [-1.6296]	1.54e-12							632000
629	1	13996.8	63.798	64.934	H2ac18_1	13996.9	63.7688	P0CC09 (2-130) [Acetyl]	1.68e-21						193000	290000	256000	192000	86400	503000	317000	453000	286000
630	1	13997.9	63.838	64.85						K7S2S2_13997.85943	13997.9	63.9787	K7S2S2 (2-130)	1.11e-43	1870000	7330000	3920000	7040000	6360000	16900000	6960000	11800000	6770000
631	1	14003.3	67.45	68.281						Q62625-1_14003.34528	14003.3	68.7188	Q62625-1 (2-120)	0.0016694	180000	616000	2930000	272000	134000	941000	365000	221000
632	1	14011.8	59.363	60.331						P0CC09_14011.87508	14011.9	59.807	P0CC09 (2-130) N5-methyl-L-glutamine@1 RESID:71@103	6.65e-12	532000	2920000	993000	635000	816000	1460000	715000	1130000	438000
633	1	14012.8	59.363	60.331	H2ac18_2 + H2ac18_12	14012.79321 + 14012.81468	59.344 + 59.85983333	P0CC09 (2-130) [Acetyl] & [Plus1Oxy] + P0CC09 (2-130) [Acetyl] & [Plus1Oxy]	3.1e-13 + 1.58e-11						763000	3250000	1300000	945000	1210000	2320000	1090000	897000	488000
634	1	14021.9	65.76	66.803						K7R8M0_14021.9248	14021.9	67.3635	K7R8M0 (2-130)	5.82e-17	834000	4050000	2560000	3550000	2440000	18200000	3970000	6310000	3680000
635	1	14023.9	65.76	66.803						Q4FZT6_14023.90407	14023.9	65.6906	Q4FZT6 (2-130)	3.34e-27	378000	4310000	3530000	2440000	3400000	16700000	2400000	6950000	3310000
636	1	14036.9	66.222	67.229	Hist1h2ac_1	14036.9	67.1472	G3V9C0 (2-130) [Acetyl]	2.7e-14											6780000		2190000	1220000
637	1	14037.9	65.478	66.865						G3V9C0_14037.91972	14037.9	67.2193	G3V9C0 (2-130)	8.26e-26					140000
638	1	14038.9	64.129	66.353	H2ac18_10	14038.8	64.4573	P0CC09 (1-130) [-48.0457]	4.43e-09						351000	2950000	1300000	1980000	585000	9770000	1300000	747000	1750000
639	1	14039.8	64.557	66.19	H2ac18_0	14039.9	63.909	P0CC09 (1-130) [-47.0328]	1.06e-10	P0CC09_14039.86999	14039.9	65.6324	P0CC09 (2-130) N6-acetyl-L-lysine@1 RESID:55@4	1.54e-25	225000	3180000	1050000	963000	1790000	1940000	438000	1120000	914000
640	1	14063.9	65.76	67.745						P0C170_14063.97175	14064	67.2295	P0C170 (2-130) omega-N,omega-N'-dimethyl-L-arginine@1, N5-methyl-L-glutamine@1 RESID:67@2|RESID:71@103	0.0272369		1420000		384000		4190000	589000	933000	115000
641	1	14065.9	65.68	67.908						Q4FZT6_14065.95102	14066	66.9317	Q4FZT6 (2-130) omega-N,omega-N'-dimethyl-L-arginine@1, N5-methyl-L-glutamine@1 RESID:67@2|RESID:71@103	0.0472807		1240000		790000		2720000		764000	659000
642	1	14076.8	65.038	66.211	H2ac18_6	14076.8	64.3372	P0CC09 (1-130) [Acetyl] & [-52.0797]	8.09e-14													1080000
643	1	14077.8	64.129	64.984						P0CC09_14077.82576	14077.8	65.6324	P0CC09 (2-130) O-phospho-L-serine@1 RESID:37@0	2e-28	617000	3300000	347000	631000	722000	5010000	684000	1080000	1200000
644	1	14101.9	65.564	67.5						P0C170_14101.89113	14101.9	67.6529	P0C170 (2-130) O-phospho-L-serine@1 RESID:37@0	1.05e-11		507000		470000		2790000	272000	766000	316000
645	1	14102.9	66.455	67.891	Hist1h2ak_0	14102.9	67.7192	D3ZVK7 (2-130) [92.9577]	5.17e-09											2850000		707000	322000
646	1	14103.8	66.249	67.745						Q4FZT6_14103.87041	14103.9	67.2295	Q4FZT6 (2-130) O-phospho-L-serine@1 RESID:37@0	9.63e-08		945000				3760000	460000	464000	243000
647	1	14112.1	37.514	38.918	Mbp_0	14112.2	38.6	P02688-4 (2-128) [Acetyl]	6.87e-13										676000
648	1	14113.2	38.172	41.142						P02688-4_14113.19057	14113.2	38.5396	P02688-4 (2-128)	7.83e-27	19800000	20100000	21600000	58800000	95400000	38200000	47500000	3040000	37900000
649	2	14127.2	37.676	41.576	Mbp_59	14127.1	38.2595	P02688-4 (2-128) [Acetyl] & [Methyl]	6.26e-07	P02688-4_14127.20622	14127.2	38.4522	P02688-4 (2-128) omega-N-methyl-L-arginine@1 RESID:69@103	6.11e-16	49800000	44800000	35700000	153000000	245000000	108000000	121000000	8070000	114000000
650	1	14141.2	36.373	40.85						P02688-4_14141.22187	14141.2	36.8928	P02688-4 (2-128) omega-N,omega-N'-dimethyl-L-arginine@1 RESID:67@103	2.61e-05	42800000	33800000	46900000	117000000	213000000	103000000	84700000	4500000	141000000
651	1	14156.5	65.018	66.464	Pfdn1_0	14156.5	65.7017	D3ZX38 (2-122) [Acetyl]	3.62e-06						246000
652	1	14157.5	64.934	66.464						D3ZX38_14157.49954	14157.5	65.6319	D3ZX38 (2-122)	1.65e-13	62200	453000		46200
653	1	14193.1	38.307	40.32						P02688-4_14193.1569	14193.2	39.1757	P02688-4 (2-128) O-phospho-L-serine@1 RESID:37@111	2.27e-05	7040000	4960000	7600000	15700000	25100000	17400000	18700000	951000	35600000
654	1	14205.5	94.487	95.555	Rida_1	14205.5	95.6647	P52759 (2-137) [Acetyl]	6.28e-09	P52759_14205.52843	14205.5	95.6255	P52759 (2-137)	3.6e-09	17500	52800	16800					162000
655	1	14207.1	37.995	40.892						P02688-4_14207.17255	14207.2	39.0499	P02688-4 (2-128) omega-N-methyl-L-arginine@1, O-phospho-L-serine@1 RESID:69@103|RESID:37@111	5.37e-05	14100000	9790000	15300000	32700000	51700000	19900000	27300000	1950000	33700000
656	1	14221.1	38.368	40.32						P02688-4_14221.1882	14221.2	37.3705	P02688-4 (2-128) omega-N,omega-N'-dimethyl-L-arginine@1, O-phospho-L-serine@1 RESID:67@103|RESID:37@111	0.118918								1550000
657	1	14245.1	39.824	41.028						P02688-4_14245.12832	14245.1	38.8153	P02688-4 (2-128) O-phospho-L-serine@1, O-phospho-L-serine@1, omega-N-methyl-L-arginine@1 RESID:37@6|RESID:37@11|RESID:69@103	198.628					1100000
658	1	14253.9	69.133	70.839	Sncb_23	14253.9	69.465	Q63754 (1-134) [Acetyl]	1.5e-23													525000
659	1	14255	68.849	69.995						A0A0G2JSQ1_14254.99513	14255	69.0638	A0A0G2JSQ1 (1-134)	5.72e-46	12000000	9090000	431000	8070000	2110000	546000	360000	4850000
660	2	14271	66.034	69.14	Sncb_28 & Sncb_22	14270.95154 & 14270.97285	66.38116667 & 68.275	Q63754 (1-134) [Carbamyl] & [Plus1Oxy] & Q63754 (1-134) [Acetyl] & [Plus1Oxy]	1.36e-07 & 2.14e-16						11700000	4280000		6530000	1750000		1920000	4340000
661	1	14273.1	38.963	40.44						B1WC00_14273.20094	14273.2	39.1993	B1WC00 (2-128)	2.11179	554000	558000	1360000	2730000	6690000	1820000	3290000	39100	8150000
662	2	14285.9	64.273	67.339	Sncb_21 & Sncb_20	14285.95519 & 14285.91791	64.591 & 65.5615	Q63754 (1-134) [73.0253] & Q63754 (1-134) [Acetyl] & [Plus2Oxy]	2.54e-16 & 1.21e-06						17300000	11100000		7970000	1330000		3650000	1540000
663	1	14287.1	38.992	40.587						P02688-4_14287.13888	14287.1	38.1717	P02688-4 (2-128) O-phospho-L-threonine@1, omega-N-methyl-L-arginine@1, O-phospho-L-serine@1 RESID:38@16|RESID:69@103|RESID:37@111	66.0197	306000	158000		805000	1990000
664	1	14303	63.071	64.509	Sncb_26	14302.9	63.2537	Q63754 (1-134) [Acetyl] & [47.9857]	1.51e-15							82000
665	1	14353.1	39.005	41.118						P02688-4_14353.08956	14353.1	38.9463	P02688-4 (2-128) O-phospho-L-threonine@1, O-phospho-L-serine@1, O-phospho-L-threonine@1 RESID:38@16|RESID:37@18|RESID:38@19	51.7306									129000
666	1	14380	86.709	87.895						P61972_14380.0183	14380	87.9546	P61972 (2-127)	2.99995		54500
667	1	14391.3	75.959	78.602						Q5PQZ9_14391.29652	14391.3	78.0976	Q5PQZ9 (1-120)	2.12923	10900	28700						96200
668	1	14398.7	71.298	72.449	Pfdn6_2	14398.7	72.9802	Q6MGC4 (2-127) [Acetyl]	5.19e-14									304000
669	1	14399.7	71.117	73.676						Q6MGC4_14399.72102	14399.7	72.9272	Q6MGC4 (2-127)	5.7e-31	88000							194000
670	1	14415.7	70.405	71.971						G3V6F6_14415.54862	14415.5	71.9273	G3V6F6 (361-488)	1.83e-05	1420000	606000		205000	46000	79000	532000	467000
671	1	14548.2	64.541	65.88	Snca_1	14548.2	64.963	P37377 (1-140) [Acetyl]	1.65e-15	P37377-1_14548.20615	14548.2	64.9047	P37377-1 (1-140)	1.32e-22	2410000	897000		2200000
672	1	14580.2	60.654	64.669	Snca_0	14580.2	61.3053	P37377 (1-140) [73.9956]	3.28e-11						1600000	166000		1950000	34700
673	1	14618.7	50.779	52.02						Q6PDV8_14618.73207	14618.7	51.5602	Q6PDV8 (2-128)	1.29875				43600
674	1	14628.1	59.314	60.715						P37377-1_14628.17248	14628.2	59.7446	P37377-1 (1-140) O4'-phospho-L-tyrosine@1 RESID:39@124	0.00389487		98000
675	1	14676.5	58.316	59.759						P07483_14676.54307	14676.5	58.6386	P07483 (2-133)	1.28e-25	457000	646000		132000
676	1	14677.5	58.391	59.759	Fabp3_1	14677.5	58.6933	P07483 (2-133) [Acetyl]	1.89e-16							570000
677	1	14964.9	57.198	58.079	Ndufb4_1	14964.9	57.1207	F1LPG5 (2-129) [Acetyl]	4.32e-14						6210000	4700000	2710000	2460000	443000	1980000	2240000	2280000	1440000
678	1	14965.9	57.198	58.079						F1LPG5_14965.9563	14966	57.0713	F1LPG5 (2-129)	2.09e-27	3590000	5040000	2860000	2370000	548000	2010000	2270000	1210000	1450000
679	1	14982.9	56.719	58.04	Ndufb4_0	14982.9	57.3695	F1LPG5 (2-129) [Acetyl] & [17.1668]	1.63e-05						328000			297000	80200
680	1	15016.4	67.895	68.976						D3ZXP3_15016.37428	15016.4	68.4175	D3ZXP3 (2-143)	2.80219						948000
681	1	15023.7	85.927	86.677	Atp5f1d_7	15023.7	85.8778	G3V7Y3 (23-168) [-2.0444]	3.92e-14						169000	750000	297000	204000	235000	216000	584000	630000	291000
682	1	15025.7	85.994	87.254	Atp5f1d_10	15025.7	86.1597	G3V7Y3 (23-168)	1.23e-26	G3V7Y3_15025.71397	15025.7	86.2299	G3V7Y3 (23-168)	4.08e-61	2280000	8360000	5440000	3070000	2500000	8560000	7710000	8550000	7910000
683	1	15041.7	85.701	86.929	Atp5f1d_2 + Atp5f1d_3	15041.65895 + 15041.67704	86.02516667 + 86.54416667	G3V7Y3 (23-168) [15.9647] + P35434 (26-168) [254.5735]	1.73e-12 + 0.000339778							529000			341000
684	1	15042.7	85.541	87.008	Atp5f1d_0	15042.7	85.8962	G3V7Y3 (23-168) [17.4100]	1.25e-09							86700			64100		98400
685	1	15071.7	57.198	59.085						A0A0G2K747_15071.72041	15071.7	57.2941	A0A0G2K747 (17-148)	1.5e-12	224000	157000						320000
686	1	15104.9	91.591	92.771						Q5FVI4_15104.7705	15104.8	92.1768	Q5FVI4 (2-149) O-phospho-L-serine@1, O-phospho-L-serine@1 RESID:37@8|RESID:37@93	2.18e-10	28200
687	1	15125	58.773	62.181						D4A3V2_15125.03685	15125	59.1505	D4A3V2 (2-130)	21.6857	582000	1030000						229000
688	1	15143.6	64.192	65.471						A0A0G2JSV6_15143.73577	15143.7	64.7494	A0A0G2JSV6 (2-142)	0.509553		396000
689	1	15153.4	63.795	65.589	Cplx1_3	15153.4	64.4502	P63041 (1-134) [Acetyl]	7.57e-11							507000
690	1	15155.8	93.072	94.375	Cend1_15	15155.8	93.644	Q5FVI4 (1-149) [Acetyl] & [80.3658]	1.77e-07	Q5FVI4_15155.84466	15155.8	93.4576	Q5FVI4 (1-149) O-phospho-L-serine@1 RESID:37@9	2.97e-14	25700	139000
691	1	15170.4	63.119	65.258	Cplx1_1	15170.5	64.015	P63041 (1-134) [Acetyl] & [Plus1Oxy]	1.71e-08						2700000	2450000
692	1	15185.4	62.83	64.85	Cplx1_0	15185.5	65.2213	P63041 (1-134) [Acetyl] & [Plus2Oxy]	1.38e-05						803000
693	1	15205.7	51.303	52.341						Q5XIF3_15205.73605	15205.7	51.4185	Q5XIF3 (43-175)	4.71e-16	965000	1540000						355000
694	1	15267.7	62.843	65.519						P01946_15267.69194	15267.7	63.4323	P01946 (2-142) O-phospho-L-serine@1 RESID:37@2	0.0523905		155000
695	1	15425.6	64.621	66.464	Cplx2_0	15425.8	65.2085	P84087 (1-134) [Acetyl]	5.96e-07						472000	748000
696	1	15426.6	64.772	66.882						P84087_15426.68718	15426.7	65.1544	P84087 (1-134)	7.02e-16	518000	672000
697	1	15471.8	108.56	109.384						Q75Q41_15471.75129	15471.8	109.232	Q75Q41 (2-142) O-phospho-L-serine@1 RESID:37@13	0.00280914	1750
698	1	15564	85.844	86.665	Atp5f1d_6	15564	86.5627	G3V7Y3 (19-168) [Methyl] & [Plus2Oxy]	9.67e-07						812000	2260000	718000	482000	295000		2490000	2650000	49600
699	1	15810.8	44.874	45.759						P07632_15810.7535	15810.8	45.3279	P07632 (2-154) half cystine@1, half cystine@1 PSI-MOD:798@56|PSI-MOD:798@145	4.35e-15	1530000	3250000	2370000	3230000	1380000	1640000	4430000	4680000	1490000
700	1	15811.7	44.873	45.79	Sod1_1	15811.7	46.4482	P07632 (2-154) [Acetyl]	2.83e-09							405000
701	1	15812.7	48.87	54.087	Sod1_0	15812.7	51.4488	P07632 (2-154) [Acetyl]	0.0003196												798000	3280000	248000
702	1	15812.7	44.621	46.73						P07632_15812.76915	15812.8	46.4039	P07632 (2-154)	8.86e-22		413000		203000			314000	454000
703	1	15824.2	68.605	70.231						A0A0G2JSW3_15824.19219	15824.2	69.0638	A0A0G2JSW3 (2-147)	1.25e-35	569000
704	1	15841.2	68.766	70.4						P11517_15841.25514	15841.3	69.3564	P11517 (2-147)	71.5521	526000	626000
705	1	15843.8	45.329	48.191						P07632_15843.63541	15843.6	46.2787	P07632 (2-153) half cystine@1, O-phospho-L-serine@1, O-phospho-L-serine@1 PSI-MOD:798@56|RESID:37@104|RESID:37@106	1.69e-10	1730000	3800000	2370000	2610000	599000	1850000	5240000	6050000	3600000
706	1	15844.7	45.087	48.191						P07632_15844.64324	15844.6	46.1624	P07632 (2-153) O-phospho-L-serine@1, O-phospho-L-serine@1 RESID:37@104|RESID:37@106	1.73e-09	1570000	3790000	2430000	2850000	668000	1700000	5290000	5570000	3000000
707	1	15856.2	68.143	70.718	Hbb_0	15856.2	68.1598	A0A0G2JSW3 (2-147) [Plus2Oxy]	2.43e-08						2260000	3060000
708	1	15857.7	44.36	46.187						P07632_15857.62726	15857.6	45.1167	P07632 (2-152) O-phospho-L-serine@1, O-phospho-L-serine@1, N6-acetyl-L-lysine@1, N6-acetyl-L-lysine@1 RESID:37@104|RESID:37@106|RESID:55@121|RESID:55@135	8.25e-08				1270000	387000
709	1	15892.7	45.714	46.958						P07632_15892.73548	15892.7	46.1032	P07632 (2-154) O-phospho-L-serine@1 RESID:37@106	0.0246079				560000			933000
710	1	15894.7	45.877	46.813						P07632_15894.77463	15894.8	46.4039	P07632 (2-154) half cystine@1, N6-acetyl-L-lysine@1, N6-acetyl-L-lysine@1, half cystine@1 PSI-MOD:798@56|RESID:55@121|RESID:55@135|PSI-MOD:798@145	3.49e-05				358000
711	1	15943.5	48.776	50.155	Rps19_1	15943.5	49.3565	P17074 (2-145)	1.47e-07						36800
712	1	15944.5	49.581	50.573						P17074_15944.55488	15944.6	49.2985	P17074 (2-145)	5.89e-13	960000	1680000	1600000	910000				419000
713	1	16102.3	85.826	87.175	Atp5f1d_11	16102.3	85.8905	G3V7Y3 (14-168) [-23.9951]	1.96e-09							487000						201000
714	1	16253.1	61.897	62.912						Q7M767_16253.18202	16253.2	63.3269	Q7M767 (2-145)	74.2616	528000
715	1	16530.6	69.733	71.278	Pcsk1n_13	16530.6	70.5287	Q9QXU9 (62-218)	5.46e-10						191000	309000				283000	4120000	10300000	839000
716	1	16531.5	69.733	71.013						Q9QXU9_16531.62438	16531.6	70.8828	Q9QXU9 (62-218)	7.51e-23								10100000
717	2	16779.8	74.794	77.881	Calm2_19	16779.8	76.0327	D4ABV5 (2-149) [Acetyl] & [64.1046]	9.61e-17	P62161_16779.81468 & P62161_16779.85107	16779.81468 & 16779.85107	76.07654922 & 75.94998096	P62161 (2-149) N6-acetyl-L-lysine@1 RESID:55@93 & P62161 (2-149) N6,N6,N6-trimethyl-L-lysine@1 RESID:74@114	1.47e-40 & 1.35e-50	131000000	70400000	109000000	29200000	61200000	83100000	58400000	124000000	76200000
718	2	16794.8	72.765	76.523	Calm2_16 & Calm1_22	16794.85735 & 16794.79417	73.73333333 & 74.4995	D4ABV5 (2-149) [Acetyl] & [Phosph] & P0DP29 (2-149) [Acetyl] & [56.8148]	1.25e-11 & 3.27e-10						86000000	70600000	75100000	25000000	35800000	75600000	53000000	50800000	79100000
719	1	16795.8	73.259	76.365	Calm2_11	16795.8	74.2748	D4ABV5 (2-149) [Acetyl] & [Phosph]	8.38e-16						62900000	38300000	39000000	16300000	17800000	41900000	28900000	32100000	43800000
720	1	16808.8	76.934	78.08	Calm2_0	16808.8	77.8355	D4ABV5 (2-149) [Acetyl] & [93.0183]	3.05e-15						494000	415000	1490000	99200	410000	909000		691000	2280000
721	2	16810.8	71.641	76.544	Calm1_4 & Calm2_8	16810.79671 & 16810.70569	73.2405 & 72.99533333	P0DP29 (2-149) [Acetyl] & [72.9923] & D4ABV5 (2-149) [Acetyl] & [95.0154]	3.87e-11 & 1.73e-12						27700000	38900000	47300000	33000000	53500000	21800000	36000000	29800000	55300000
722	2	16811.8	71.442	75.929	Calm2_10	16811.8	74.327	D4ABV5 (2-149) [Acetyl] & [96.0178]	4.96e-15	P62161_16811.68878 & P39878_16811.79938	16811.68878 & 16811.79938	75.58421993 & 75.18642456	P62161 (2-148) O-phospho-L-threonine@1, N6,N6,N6-trimethyl-L-lysine@1, O4'-phospho-L-tyrosine@1 RESID:38@109|RESID:74@114|RESID:39@137 & P39878 (2-150) half cystine@1, half cystine@1, half cystine@1, half cystine@1, half cystine@1, half cystine@1 PSI-MOD:798@44|PSI-MOD:798@77|PSI-MOD:798@95|PSI-MOD:798@105|PSI-MOD:798@110|PSI-MOD:798@141	2.03e-21 & 305.6472102	48600000	81200000	100000000	72700000	52000000	51200000	53100000	79800000	72300000
723	2	16821.8	76.883	78.027	Calm1_7	16821.8	77.2807	P0DP29 (2-149) [Acetyl] & [84.0552]	9.44e-09	P62161_16821.82525 + P62161_16821.86164	16821.82525 + 16821.86164	77.49273058 + 76.31646764	P62161 (2-149) N6-acetyl-L-lysine@1, N6-acetyl-L-lysine@1 RESID:55@20|RESID:55@93 + P62161 (2-149) N6-acetyl-L-lysine@1, N6,N6,N6-trimethyl-L-lysine@1 RESID:55@93|RESID:74@114	1.47e-26 + 1.43e-22	975000	1360000	2750000	465000	1290000	3470000	735000	578000	2120000
724	1	16826.8	71.01	75.131	Calm1_12 + Calm2_5	16826.76164 + 16826.89704	74.948 + 72.75666667	P0DP29 (2-149) [Acetyl] & [88.9823] + D4ABV5 (2-149) [Acetyl] & [111.0418]	1.39e-06 + 5.56e-10	P62161_16826.83404	16826.8	72.5298	P62161 (1-149)	3.41e-06	14500000	33500000	40600000	41900000	36800000	18600000	39600000	35700000	33200000
725	2	16827.8	69.681	75.344	Calm2_6 & Calm1_2	16827.78393 & 16827.81828	71.72366667 & 72.1885	D4ABV5 (2-149) [Acetyl] & [112.0187] & P0DP29 (2-149) [Acetyl] & [90.0039]	1.35e-12 & 3.19e-08						29400000	72100000	93500000	92500000	64100000	46100000	87000000	77600000	92300000
726	1	16843.8	69.083	73.621	Calm2_4 + Calm1_3	16843.73607 + 16843.78001	70.6005 + 71.5055	D4ABV5 (2-149) [Acetyl] & [128.0358] + P0DP29 (2-149) [Acetyl] & [106.0406]	1.19e-10 + 6.58e-08								36700000	36600000	35100000	15300000	40700000	29600000	31100000
727	1	16853.8	73.909	75.656						P62161_16853.69934	16853.7	76.5435	P62161 (2-148) N6-acetyl-L-lysine@1, O-phospho-L-threonine@1, N6,N6,N6-trimethyl-L-lysine@1, O4'-phospho-L-tyrosine@1 RESID:55@93|RESID:38@109|RESID:74@114|RESID:39@137	5.53e-08									5070000
728	1	16858.8	67.745	72.154	Calm1_20	16858.8	70.7748	P0DP29 (2-149) [Acetyl] & [121.0284]	2e-05						7510000	15000000	15600000	34600000	24100000	8290000	26700000	14900000	20800000
729	1	16859.8	67.674	72.106	Calm2_3	16859.8	70.5712	D4ABV5 (2-149) [Acetyl] & [144.0058]	1.62e-08	P62161_16859.78102	16859.8	70.9178	P62161 (2-149) N6-acetyl-L-lysine@1, O4'-phospho-L-tyrosine@1 RESID:55@93|RESID:39@137	1.95e-20	11500000	16700000	29800000	32400000	22200000	6450000	24200000	22000000	24800000
730	1	16875.8	66.276	70.815	Calm2_25	16875.8	70.1375	D4ABV5 (2-149) [Acetyl] & [159.9902]	8.46e-07						5600000	11200000	19700000	28700000	17200000	4240000	13900000	11500000	18300000
731	1	16910.7	69.844	71.785						A1L108-1_16910.78464	16910.8	70.676	A1L108-1 (2-153)	7.26e-06	360000
732	1	17182.9	69.689	70.997						P19804_17182.86353	17182.9	70.1967	P19804 (2-152)	0.470687			685000	223000
733	1	17193	75.783	76.972						P62161_17192.80112	17192.8	76.0939	P62161 (1-149) N6-acetyl-L-lysine@1, O-phospho-L-threonine@1, O-phospho-L-serine@1, O-phospho-L-threonine@1, N6,N6,N6-trimethyl-L-lysine@1 RESID:55@21|RESID:38@44|RESID:37@101|RESID:38@110|RESID:74@115	4.46e-07								653000
734	1	17205.7	35.943	37.749						P02688-3_17205.73719	17205.7	36.8038	P02688-3 (2-154) O-phospho-L-threonine@1 RESID:38@16	109.408	276000			1330000
735	1	17226.4	75.275	76.571						P62161_17226.6657	17226.7	75.7179	P62161 (1-149) O-phospho-L-threonine@1, O4'-phospho-L-tyrosine@1, O-phospho-L-serine@1, O-phospho-L-threonine@1, O4'-phospho-L-tyrosine@1 RESID:38@44|RESID:39@99|RESID:37@101|RESID:38@110|RESID:39@138	0.000234283	25200000	14800000	7970000	2190000
736	1	17263.5	71.67	74.561						P62161_17263.70386	17263.7	71.9064	P62161 (2-149) N6-acetyl-L-lysine@1, O-phospho-L-threonine@1, N6-acetyl-L-lysine@1, O4'-phospho-L-tyrosine@1, O-phospho-L-serine@1, O-phospho-L-threonine@1, N6,N6,N6-trimethyl-L-lysine@1, O4'-phospho-L-tyrosine@1 RESID:55@20|RESID:38@43|RESID:55@93|RESID:39@98|RESID:37@100|RESID:38@109|RESID:74@114|RESID:39@137	0.00382604	1510000				2740000
737	1	17731.7	60.049	61.687						P10111_17731.76517	17731.8	60.3898	P10111 (2-164)	1.37e-07	516000	481000		147000
738	1	18429.3	39.943	41.519						P02688-2_18429.36716	18429.4	39.9054	P02688-2 (2-169) N6-acetyl-L-lysine@1 RESID:55@118	0.23192				1030000
739	1	18662.6	65.108	67.094	Atp5pd_1	18662.5	65.344	P31399 (2-161) [Acetyl]	8.69e-07	D3ZWT8_18662.56477	18662.6	65.446	D3ZWT8 (2-161)	1.2e-18	300000	436000		47200				253000
740	1	20699.3	58.492	59.314						P31044_20699.36043	20699.4	58.5628	P31044 (2-187)	5.5e-18	3490000	1090000	510000	1320000	423000	848000	2930000	1270000	600000
741	1	20700.3	58.492	59.314	Pebp1_1	20700.2	58.8203	P31044 (2-187) [Acetyl]	1.44e-08						3570000	1050000		1230000	352000		2910000	1130000	512000
742	1	20731.3	58.626	59.459	Pebp1_2	20731.3	58.7337	P31044 (2-187) [Acetyl] & [Plus2Oxy]	5.56e-06						3400000	1240000	642000	1110000		576000	2960000	1990000	1290000

## Sheet: (B)All_+Combined(659)
	NumFeatures	MonoMass	MinElutionTime	MaxElutionTime	Accession	Sequence	Modification		Gene accession	ProteinName	AminoAcidNumber	TopPIC.Unique.ID	TopPIC.Mass	TopPIC.Retention.Time	TopPIC.Proteoform.Details	TopPIC.E.Value	TopPIC.Proteoform.Details	TopPIC.Proteoform.Details	TopPIC.Proteoform.Details	TDPortal.Unique.ID	TDPortal.Mass	TDPortal.Retention.Time	TDPortal.Proteoform.Details	TDPortal.E.Value	TDPortal.Proteoform.Details			H3_C1	H3_C2	H3_C3	H3_C4	H3_C5	H4_A1	H4_A2	H4_A3	H4_A4
1	1	2588.38	11.526	12.316	D3ZQL7	(2-27	[Acetyl]		Tppp	Tubulin polymerization-promoting protein (TPPP) (EC 3.6.5.-) (25 kDa brain-specific protein) (TPPP/p25) (p25-alpha)	218	Tppp_1	2588.38	11.8413	D3ZQL7 (2-27) [Acetyl]	4.37e-07	D3ZQL7	(2-27	[Acetyl]	D3ZQL7_2588.392155	2588.39	11.7424	D3ZQL7 (2-27)	1.62e-16	D3ZQL7	2-27)		18400	29800		47300	6820	29700		158000	19700
2	1	2662.49	30.993	32.398	Q5U318	(108-130			Pea15	Astrocytic phosphoprotein PEA-15 (15 kDa phosphoprotein enriched in astrocytes)	130	Pea15_0	2662.5	31.7032	Q5U318 (108-130)	1.63e-09	Q5U318	(108-130		Q5U318_2662.505725	2662.51	31.6391	Q5U318 (108-130)	7.92e-22	Q5U318	108-130)					24300
3	1	2766.53	12.365	13.351	A0A0G2K654	108-130)			H1f2 rCG_45246	H1.2 linker histone, cluster member (RCG45246)	212									A0A0G2K654_2766.539125	2766.54	12.7373	A0A0G2K654 (2-30)	3.4e-10	A0A0G2K654	2-30)			13800						39500
4	1	2800.41	23.298	24.308	A0A0G2K1L8	191-219)			A0A0G2K1L8	A0A0G2K1L8	219									A0A0G2K1L8_2800.424225	2800.42	23.5947	A0A0G2K1L8 (191-219)	2.05e-06	A0A0G2K1L8	191-219)					47500				157000
5	1	2825.52	65.364	66.737	G3V6X7	62-88)			Pcsk1n rCG_22833	M0R3V0	260									G3V6X7_2825.525945	2825.53	65.9707	G3V6X7 (62-88)	6.14e-18	G3V6X7	62-88)								135000	250000
6	1	2866.42	24.967	25.835	P62329	(2-25	[Acetyl]		Tmsb4x Thyb4 Tmsb4	LOC689574_1	44	Tmsb4x_14	2866.42	26.2222	P62329 (2-25) [Acetyl]	8.24e-08	P62329	(2-25	[Acetyl]	P62329_2866.42696 + P62329_2866.426965	2866.42696 + 2866.426965	25.20534757 + 25.15933557	P62329 (2-25) N6-acetyl-L-lysine@1 RESID:55@2 + P62329 (2-25)	1.64e-07 + 2.01e-20	P62329	2-25)	N6-acetyl-L-lysine@1 RESID:55@2 + P62329	28200	10500	87300	125000	84700	73900	53700	158000	77000
7	1	2898.68	22.024	22.791	P84245	(112-136			H3-3b H3.3b H3f3b	A0A0G2K0D5	136	H3-3b_1	2898.68	22.0455	P84245 (112-136)	1.88e-07	P84245	(112-136		B0BMY8_2898.692595	2898.69	22.0008	B0BMY8 (112-136)	5e-16	B0BMY8	112-136)		10300	9320	34600	18800	38100		15700	30500	64700
8	1	2954.56	64.702	65.612	Q9QXU9	(62-89			Pcsk1n	A0A0G2K1L8	260	Pcsk1n_1	2954.56	65.9235	Q9QXU9 (62-89)	3.46e-10	Q9QXU9	(62-89		G3V6X7_2954.568535	2954.57	65.6814	G3V6X7 (62-89)	1.03e-41	G3V6X7	62-89)		125000	184000	339000	139000	132000	224000	3360000	2490000	1480000
9	1	2961.47	11.963	12.753	P02688-4	(2-27	[Acetyl] & [-0.9892]		Mbp	Smdt1_2	195	Mbp_3	2961.48	12.2163	P02688-4 (2-27) [Acetyl] & [-0.9892]	3.47e-08	P02688-4	(2-27	[Acetyl] & [-0.9892]									25700	26100	87900	98700	211000	50900	69400	20000	246000
10	1	2963.48	25.431	26.38	P63312	(2-27	[Acetyl]		Tmsb10 Ptmb10 Thyb10	Smdt1_0	44	Tmsb10_5	2963.48	25.816	P63312 (2-27) [Acetyl]	5.75e-10	P63312	(2-27	[Acetyl]	P63312_2963.49095 + P63312_2963.490955	2963.49095 + 2963.490955	26.49962034 + 25.78184801	P63312 (2-27) N6-acetyl-L-lysine@1 RESID:55@2 + P63312 (2-27)	1.63e-18 + 1.06e-28	P63312	2-27)	N6-acetyl-L-lysine@1 RESID:55@2 + P63312	18100	12500		65200	45600	140000	112000	273000	163000
11	1	2988.48	46.774	47.918	D3Z9Q6	425-448)			Tex45 RGD1563425 RGD1563425_predicted rCG_58909	A0A0G2K1L8	499									D3Z9Q6_2988.470455	2988.47	47.9414	D3Z9Q6 (425-448)	2.94e-06	D3Z9Q6	425-448)		1330000	2760000	7490000	2350000	1640000	4040000	7260000	1410000	3580000
12	1	3018.49	11.963	12.753	P02688-4	(2-28	[Acetyl] & [-0.9887]		Mbp	Tomm6_1	195	Mbp_16	3018.5	12.2272	P02688-4 (2-28) [Acetyl] & [-0.9887]	2.74e-06	P02688-4	(2-28	[Acetyl] & [-0.9887]									23400	23100	124000	104000	276000	123000	69700	23200	280000
13	1	3051.51	25.321	26.419	P97563	2-27)			Tmsb15b2 LOC100361139 Tmsbl1 rCG_56887	S100a13_0	45									P97563_3051.524765	3051.52	26.05	P97563 (2-27)	1.4e-10	P97563	2-27)									62700
14	1	3068.66	12.825	13.593	P62329	15-40)			Tmsb4x Thyb4 Tmsb4	S100a13_1	44									P62329_3068.671705	3068.67	13.0001	P62329 (15-40)	1.41e-07	P62329	15-40)		49500	59300	152000	108000	111000	158000	112000	96300	101000
15	1	3072.69	11.894	13.008	D3ZQL7	2-31)			Tppp	M0RE00	218									D3ZQL7_3072.704315	3072.7	12.5791	D3ZQL7 (2-31)	7.23e-10	D3ZQL7	2-31)									39000
16	1	3086.66	29.258	30.263	P47942	544-572)			Dpysl2	LOC102549061_0	572									P47942_3086.669675	3086.67	30.0913	P47942 (544-572)	1.25e-09	P47942	544-572)						12600	45000	107000	75700	100000
17	1	3122.61	11.8	13.003	P07936	48-76)			Gap43	D3ZLY9	226									P07936_3122.620675	3122.62	12.3146	P07936 (48-76)	7.92e-14	P07936	48-76)									30300	28700
18	1	3173.69	26.451	28.017	P47942	541-570)			Dpysl2	Hist1h2bd_0	572									P47942_3173.701705	3173.7	27.4168	P47942 (541-570)	9.54e-10	P47942	541-570)		12100	19300	34300	8400			17100
19	1	3205.6	23.298	24.201	P62329	2-28)	N6-acetyl-L-lysine@1 RESID:55@2 + P62329		Tmsb4x Thyb4 Tmsb4	M0R4L7	44									P62329_3205.61761 + P62329_3205.617615	3205.61761 + 3205.617615	23.44755848 + 24.11727622	P62329 (2-28) N6-acetyl-L-lysine@1 RESID:55@2 + P62329 (2-28)	1.52e-13 + 5.99e-10	P62329	2-28)	N6-acetyl-L-lysine@1 RESID:55@2 + P62329	50400	15200	154000	155000	118000	70800	28400	96400	51200
20	1	3243.62	41.212	42.953	P43138	3-31)	N6-acetyl-L-lysine@1, O-phospho-L-serine@1, N6-acetyl-L-lysine@1 RESID:55@4|RESID:37@16|RESID:55@24		Apex1 Ape Apex Ref1	A0A0G2JXE0	317									P43138_3243.624806	3243.62	40.8491	P43138 (3-31) N6-acetyl-L-lysine@1, O-phospho-L-serine@1, N6-acetyl-L-lysine@1 RESID:55@4|RESID:37@16|RESID:55@24	2.77162	P43138	3-31)	N6-acetyl-L-lysine@1, O-phospho-L-serine@1, N6-acetyl-L-lysine@1 RESID:55@4|RESID:37@16|RESID:55@24	101000	5550000	780000	244000	258000	1660000	524000	853000	498000
21	1	3279.63	21.244	22.493	P02688-4	(2-30	[Acetyl]		Mbp	0	195	Mbp_13	3279.63	21.797	P02688-4 (2-30) [Acetyl]	7.87e-11	P02688-4	(2-30	[Acetyl]	P02688-1_3279.643165	3279.64	21.8764	P02688-1 (2-30)	6.37e-35	P02688-1	2-30)						7260
22	1	3295.65	65.575	67.31	P06883	98-127)	L-arginine amide@1 RESID:82@29		Gcg	A0A0G2JXE0	180									P06883_3295.662509	3295.66	66.7383	P06883 (98-127) L-arginine amide@1 RESID:82@29	6.52e-37	P06883	98-127)	L-arginine amide@1 RESID:82@29								65500
23	1	3314.82	15.721	16.735	D3ZQL7	(2-33	[Acetyl]		Tppp	Tubulin polymerization-promoting protein (TPPP) (EC 3.6.5.-) (25 kDa brain-specific protein) (TPPP/p25) (p25-alpha)	218	Tppp_0	3314.82	16.8667	D3ZQL7 (2-33) [Acetyl]	6.77e-13	D3ZQL7	(2-33	[Acetyl]	D3ZQL7_3314.830965	3314.83	16.8024	D3ZQL7 (2-33)	2.61e-24	D3ZQL7	2-33)			12900				31600	94300	227000	116000
24	1	3322.61	37.084	39.185	P10354	377-405)			Chga	Chromogranin-A (CgA) [Cleaved into: Pancreastatin; Beta-granin; WE-14; Catestatin; GE-25; Serpinin-RRG; Serpinin; p-Glu serpinin precursor]	466									P10354_3322.615245	3322.62	38.6381	P10354 (377-405)	1.96e-12	P10354	377-405)		8220	17900					59100	147000
25	1	3346.67	25.533	26.267	P02688-4	(2-31	[Acetyl] & [-30.0162]		Mbp	Myelin basic protein (MBP)	195	Mbp_14	3346.67	25.9793	P02688-4 (2-31) [Acetyl] & [-30.0162]	2.4e-09	P02688-4	(2-31	[Acetyl] & [-30.0162]											82300	100000	191000	80600	79000		247000
26	1	3347.7	11.084	12.142	P07936	6-33)			Gap43	Neuromodulin (Axonal membrane protein GAP-43) (Growth-associated protein 43) (Protein F1)	226									P07936_3347.718135	3347.72	11.752	P07936 (6-33)	2.6e-09	P07936	6-33)								42700	81300	30800
27	1	3354.78	66.002	67.248	P49192-2	(37-66			Cartpt Cart	Cocaine- and amphetamine-regulated transcript protein [Cleaved into: CART(1-52); CART(55-102); CART(62-102)]	129	Cartpt_1	3354.78	66.7915	P49192-2 (37-66)	2.04e-17	P49192-2	(37-66		P49192-2_3354.792175	3354.79	66.6124	P49192-2 (37-66)	1.29e-47	P49192-2	37-66)									462000
28	1	3375.7	21.804	22.594	P02688-4	(2-31	[Acetyl] & [-0.9900] + P02688-4 (2-31		Mbp	Myelin basic protein (MBP)	195	Mbp_4 + Mbp_35	3375.69596 + 3375.69853	21.671 + 21.865	P02688-4 (2-31) [Acetyl] & [-0.9900] + P02688-4 (2-31) [Acetyl]	0.000919158 + 9.69e-06	P02688-4	(2-31	[Acetyl] & [-0.9900] + P02688-4 (2-31									27300	14100	108000	86900	225000	72600	83900	24200	277000
29	1	3384.65	63.531	64.56	P01946	(112-142	[-30.9223]		Hba1 Hba-a1	Hemoglobin subunit alpha-1/2 (Alpha-1/2-globin) (Hemoglobin alpha-1/2 chain) [Cleaved into: Hemopressin]	142	Hba1_1	3384.66	64.221	P01946 (112-142) [-30.9223]	9.77e-14	P01946	(112-142	[-30.9223]									82500	54800	150000		43000		119000	100000
30	1	3395.61	43.342	45.639	M0R3V0	188-217)			M0R3V0	M0R3V0	217									M0R3V0_3395.582495	3395.58	44.1254	M0R3V0 (188-217)	7.53e-07	M0R3V0	188-217)						621000			2790000
31	1	3406.67	34.988	35.99	P20156	(180-209			Vgf	Neurosecretory protein VGF (VGF8a protein) [Cleaved into: VGF(24-63); VGF(180-194); VGF(375-407); Neuroendocrine regulatory peptide-1 (NERP-1); Neuroendocrine regulatory peptide-2 (NERP-2); VGF-derived peptide TLQP-11; VGF-derived peptide TLQP-21; VGF-derived peptide TLQP-30; VGF-derived peptide TLQP-62; VGF-derived peptide HFHH-10; VGF-derived peptide AQEE-30; VGF-derived peptide LQEQ-19]	617	Vgf_0	3406.68	35.482	P20156 (180-209)	7.79e-07	P20156	(180-209		F1LP80_3406.686515	3406.69	35.418	F1LP80 (180-209)	6.42e-17	F1LP80	180-209)		21600	30500	60800	18200	17800	34500000	6220000	28400000	41600000
32	1	3411.69	41.37	42.781	Q62923	154-181)			Pnoc	Prepronociceptin [Cleaved into: Nocistatin; Nociceptin (ORL1 receptor agonist) (Orphanin FQ) (PPNOC); Orphanin FQ2]	181									Q62923_3411.704075	3411.7	42.042	Q62923 (154-181)	1.56e-09	Q62923	154-181)							279000	266000
33	1	3434.75	66.877	68.09	P49192-2	(37-66	[Phosph]		Cartpt Cart	Cocaine- and amphetamine-regulated transcript protein [Cleaved into: CART(1-52); CART(55-102); CART(62-102)]	129	Cartpt_0	3434.75	67.4668	P49192-2 (37-66) [Phosph]	6.2e-14	P49192-2	(37-66	[Phosph]	P49192-2_3434.758506	3434.76	67.4136	P49192-2 (37-66) O-phospho-L-serine@1 RESID:37@11	2.07e-41	P49192-2	37-66)	O-phospho-L-serine@1 RESID:37@11								200000
34	1	3452.6	54.162	56.47	F2W8A6	30-59)			Npy rCG_52433	Neuropeptide Y	98									F2W8A6_3452.609505	3452.61	55.8072	F2W8A6 (30-59)	3.29e-28	F2W8A6	30-59)									382000
35	1	3467.7	58.863	60.149	P07808	37-65)	L-tyrosine amide@1 RESID:99@28		Npy	Pro-neuropeptide Y [Cleaved into: Neuropeptide Y (Neuropeptide tyrosine) (NPY); C-flanking peptide of NPY (CPON)]	98									P07808_3467.715649	3467.72	59.3904	P07808 (37-65) L-tyrosine amide@1 RESID:99@28	3.5e-26	P07808	37-65)	L-tyrosine amide@1 RESID:99@28								77200
36	1	3531.8	18.3	19.01	P02688-4	(2-30	[Acetyl] & [252.1649]		Mbp	Myelin basic protein (MBP)	195	Mbp_12	3531.8	18.67	P02688-4 (2-30) [Acetyl] & [252.1649]	5.52e-11	P02688-4	(2-30	[Acetyl] & [252.1649]									25900	12700	92900	112000	244000	51500	68500		321000
37	2	3532.78	17.978	19.898	P02688-4	(2-32	[Acetyl]		Mbp	Myelin basic protein (MBP)	195	Mbp_21	3532.78	19.4185	P02688-4 (2-32) [Acetyl]	1.43e-09	P02688-4	(2-32	[Acetyl]	P02688-1_3532.797035	3532.8	20.2076	P02688-1 (2-32)	5.35e-15	P02688-1	2-32)		14500	22200	140000	236000	564000	17900	166000		712000
38	1	3547.79	14.27	15.432	P02688-4	(2-32	[Acetyl] & [Plus1Oxy]		Mbp	Myelin basic protein (MBP)	195	Mbp_32	3547.79	14.7997	P02688-4 (2-32) [Acetyl] & [Plus1Oxy]	8.63e-05	P02688-4	(2-32	[Acetyl] & [Plus1Oxy]													167000				201000
39	1	3548.78	15.268	16.311	P02688-4	(2-32	[Acetyl] & [Plus1Oxy]		Mbp	Myelin basic protein (MBP)	195	Mbp_20	3548.78	15.8068	P02688-4 (2-32) [Acetyl] & [Plus1Oxy]	1.13e-06	P02688-4	(2-32	[Acetyl] & [Plus1Oxy]												11400	30700
40	1	3624.85	61.099	62.302	A0A0G2JSQ1	1-34)			Sncb rCG_24091	Beta-synuclein	134									A0A0G2JSQ1_3624.85646	3624.86	61.7428	A0A0G2JSQ1 (1-34)	6.17e-25	A0A0G2JSQ1	1-34)		63800	32000
41	1	3668.03	32.478	33.51	Q02563	1-32)			Sv2a Sv2	Synaptic vesicle glycoprotein 2A (Synaptic vesicle protein 2) (Synaptic vesicle protein 2A)	742									Q02563_3668.04598	3668.05	32.9934	Q02563 (1-32)	1.45e-10	Q02563	1-32)		23000	22800	21100				8230
42	1	3668.85	15.525	16.5	P02688-4	(2-33	[Acetyl] & [-0.9916]		Mbp	Myelin basic protein (MBP)	195	Mbp_25	3668.85	15.661	P02688-4 (2-33) [Acetyl] & [-0.9916]	1.38e-10	P02688-4	(2-33	[Acetyl] & [-0.9916]												39000	77600				107000
43	1	3760.68	26.749	27.647	D3ZUP4	(440-474	[12.9334]		Gpatch2l RGD1308907_predicted rCG_20766	G patch domain-containing 2-like (Similar to FLJ20689 (Predicted), isoform CRA_a)	474	Gpatch2l_0	3760.68	27.1427	D3ZUP4 (440-474) [12.9334]	0.000282469	D3ZUP4	(440-474	[12.9334]									7610	12000	45500	25800	18200	144000	33900	31800	39000
44	1	3772.99	16.301	17.28	D3ZQL7	(2-38	[Acetyl]		Tppp	Tubulin polymerization-promoting protein (TPPP) (EC 3.6.5.-) (25 kDa brain-specific protein) (TPPP/p25) (p25-alpha)	218	Tppp_2	3772.99	17.4655	D3ZQL7 (2-38) [Acetyl]	4.12e-05	D3ZQL7	(2-38	[Acetyl]	D3ZQL7_3773.007085	3773.01	17.0222	D3ZQL7 (2-38)	1.65e-08	D3ZQL7	2-38)		58500	47200	66100	107000	39700	56000	66500	146000	35000
45	1	3792.97	11.913	13.092	P07936	48-82)			Gap43	Neuromodulin (Axonal membrane protein GAP-43) (Growth-associated protein 43) (Protein F1)	226									P07936_3792.985645	3792.99	12.6905	P07936 (48-82)	1.75e-13	P07936	48-82)								42100	59100	48400
46	1	3804.03	72.863	74.313	P63170	57-89)			Dynll1 Dncl1 Dnclc1 Pin	Dynein light chain 1, cytoplasmic (8 kDa dynein light chain) (DLC8) (Dynein light chain LC8-type 1) (Protein inhibitor of neuronal nitric oxide synthase) (PIN)	89									P63170_3804.019105	3804.02	72.3062	P63170 (57-89)	8.37e-10	P63170	57-89)							27600
47	1	3810.91	61.496	63.483	A0A0G2JSQ1	1-36)			Sncb rCG_24091	Beta-synuclein	134									A0A0G2JSQ1_3810.92051	3810.92	62.0413	A0A0G2JSQ1 (1-36)	1.21e-53	A0A0G2JSQ1	1-36)								27700
48	1	3811.22	70.634	72.062	P25809	(2-39	[Acetyl]		Ckmt1 Ckmt	Creatine kinase U-type, mitochondrial (EC 2.7.3.2) (Acidic-type mitochondrial creatine kinase) (Mia-CK) (Ubiquitous mitochondrial creatine kinase) (U-MtCK)	418	Ckmt1_1	3811.23	70.8493	P25809 (2-39) [Acetyl]	8.33e-14	P25809	(2-39	[Acetyl]	P25809_3811.23112	3811.23	70.7659	P25809 (2-39)	6.12e-52	P25809	2-39)					56200
49	2	3824.96	13.916	16.205	P02688-4	(2-34	[Acetyl] & [-0.9903]		Mbp	Myelin basic protein (MBP)	195	Mbp_33	3824.96	14.3983	P02688-4 (2-34) [Acetyl] & [-0.9903]	0.000349494	P02688-4	(2-34	[Acetyl] & [-0.9903]	P02688-1_3825.957055	3825.96	15.4615	P02688-1 (2-34)	6.8e-10	P02688-1	2-34)				27900	11300	36900				37300
51	1	3867.85	31.657	33.412	F1LP80	24-60)			Vgf	Neurosecretory protein VGF	617									F1LP80_3867.866285	3867.87	33.2319	F1LP80 (24-60)	6.05e-11	F1LP80	24-60)									168000
52	1	3888.03	66.176	67.467	Q9QXU9	(183-218			Pcsk1n	ProSAAS (Proprotein convertase subtilisin/kexin type 1 inhibitor) (Proprotein convertase 1 inhibitor) (pro-SAAS) [Cleaved into: KEP; Big SAAS (b-SAAS); Little SAAS (l-SAAS); Big PEN-LEN (b-PEN-LEN) (SAAS CT(1-49)); PEN; PEN-20; Little LEN (l-LEN); Big LEN (b-LEN) (SAAS CT(25-40))]	260	Pcsk1n_2	3888.03	66.7715	Q9QXU9 (183-218)	2.45e-07	Q9QXU9	(183-218		G3V6X7_3888.038035	3888.04	66.7345	G3V6X7 (183-218)	5.18e-26	G3V6X7	183-218)								72300	286000
53	1	3940.97	15.212	16.206	P02688-1	2-35)			Mbp	Myelin basic protein (MBP)	195									P02688-1_3940.983995	3940.98	15.349	P02688-1 (2-35)	1.43e-14	P02688-1	2-35)					26300	58300
54	1	3960.05	11.673	13.032	P07936	6-39)			Gap43	Neuromodulin (Axonal membrane protein GAP-43) (Growth-associated protein 43) (Protein F1)	226									P07936_3960.077635	3960.08	12.2875	P07936 (6-39)	2.69e-10	P07936	6-39)									17800	10500
55	1	4008.96	56.945	58.576	P07808	32-65)	L-tyrosine amide@1 RESID:99@33		Npy	Pro-neuropeptide Y [Cleaved into: Neuropeptide Y (Neuropeptide tyrosine) (NPY); C-flanking peptide of NPY (CPON)]	98									P07808_4008.965269	4008.97	57.5972	P07808 (32-65) L-tyrosine amide@1 RESID:99@33	4.57e-27	P07808	32-65)	L-tyrosine amide@1 RESID:99@33								2200000
56	1	4023.06	65.56	67.56	A0A0G2JSQ1	1-38)			Sncb rCG_24091	Beta-synuclein	134									A0A0G2JSQ1_4023.07298	4023.07	66.1313	A0A0G2JSQ1 (1-38)	3.01e-10	A0A0G2JSQ1	1-38)		15800							23700	29200
57	1	4026.85	19.973	20.841	P60841	(2-36	[Acetyl]		Ensa	Alpha-endosulfine (ARPP-19e)	121	Ensa_1	4026.85	21.1607	P60841 (2-36) [Acetyl]	2.33e-16	P60841	(2-36	[Acetyl]	P60841-1_4026.866485	4026.87	20.7729	P60841-1 (2-36)	2.39e-44	P60841-1	2-36)		26200	7440	49100	42600	30700	41300	63000	86800	74400
58	2	4028.08	55.18	56.553	P09951	(669-704			Syn1	Synapsin-1 (Synapsin I)	704	Syn1_0	4028.09	55.9418	P09951 (669-704)	1.25e-06	P09951	(669-704																	145500
60	1	4041.03	14.645	15.619	P02688-4	(2-37	[Acetyl] & [-58.0166]		Mbp	Myelin basic protein (MBP)	195	Mbp_7	4041.03	15.6787	P02688-4 (2-37) [Acetyl] & [-58.0166]	9.47e-09	P02688-4	(2-37	[Acetyl] & [-58.0166]									57000	39000	105000	200000	390000	84400	155000	38800	413000
61	1	4091.1	11.757	12.909	P07936	5-39)			Gap43	Neuromodulin (Axonal membrane protein GAP-43) (Growth-associated protein 43) (Protein F1)	226									P07936_4091.118125	4091.12	12.1906	P07936 (5-39)	6.56e-19	P07936	5-39)							14200	20100	147000	29200
62	1	4094.14	26.172	27.18	P02688-4	(91-128			Mbp	Myelin basic protein (MBP)	195	Mbp_31	4094.14	26.133	P02688-4 (91-128)	5.32e-07	P02688-4	(91-128		P02688-3_4094.156855	4094.16	26.0708	P02688-3 (117-154)	1.52e-09	P02688-3	117-154)		12000	10600			39100	50700	24800		22800
63	1	4098.05	14.577	15.912	P02688-4	(2-37	[Acetyl] & [-0.9927]		Mbp	Myelin basic protein (MBP)	195	Mbp_9	4098.05	15.3902	P02688-4 (2-37) [Acetyl] & [-0.9927]	0.000109009	P02688-4	(2-37	[Acetyl] & [-0.9927]												37700	104000				82800
64	1	4108.15	26.39	27.236	P02688-3	117-154)	omega-N-methyl-L-arginine@1 RESID:69@14		Mbp	Myelin basic protein (MBP)	195									P02688-3_4108.172505	4108.17	26.7494	P02688-3 (117-154) omega-N-methyl-L-arginine@1 RESID:69@14	2.72e-16	P02688-3	117-154)	omega-N-methyl-L-arginine@1 RESID:69@14	16300	19500				63500	31200		49200
65	1	4136.2	104.032	105.472	Q64349	119-153)			Mal Mvp17	Myelin and lymphocyte protein (17 kDa myelin vesicular protein) (MVP17) (NS 3) (T-lymphocyte maturation-associated protein)	153									Q64349_4136.215175	4136.22	104.293	Q64349 (119-153)	3.88e-11	Q64349	119-153)			3420
66	1	4139.93	26.572	28.065	P60841	(2-37	[Acetyl]		Ensa	Alpha-endosulfine (ARPP-19e)	121	Ensa_3	4139.94	28.0283	P60841 (2-37) [Acetyl]	1.86e-15	P60841	(2-37	[Acetyl]	P60841-1_4139.950545	4139.95	27.4168	P60841-1 (2-37)	1.95e-36	P60841-1	2-37)		10600						19200	37100	24800
69	2	4145.92	26.239	27.407	P31596	(2-37	[Acetyl]		Slc1a2 Eaat2 Glt1	Excitatory amino acid transporter 2 (GLT-1) (Sodium-dependent glutamate/aspartate transporter 2) (GLUT-R) (Solute carrier family 1 member 2)	573	Slc1a2_0	4145.91	27.754	P31596 (2-37) [Acetyl]	0.000128516	P31596	(2-37	[Acetyl]									132400	263700	416100	58900	91000	350500		140300	98100
70	1	4150	11.452	12.571	M0RBL8	14-49)			Tceal6 Tceal3	Transcription elongation factor A-like 3	199									M0RBL8_4150.018865	4150.02	12.0768	M0RBL8 (14-49)	1.22e-14	M0RBL8	14-49)					5170	7180	53200	65200	20000	57400
71	1	4162.14	11.976	13.395	P07936	(5-40			Gap43	Neuromodulin (Axonal membrane protein GAP-43) (Growth-associated protein 43) (Protein F1)	226	Gap43_9	4162.14	12.721	P07936 (5-40)	3.01e-10	P07936	(5-40		P07936_4162.155235	4162.16	12.8503	P07936 (5-40)	5.72e-38	P07936	5-40)							32000	45000	223000	75000
72	1	4165.01	51.63	52.776	D4A1U5	273-310)			Tox Tox_predicted rCG_30353	Thymocyte selection-associated HMG box gene (Predicted), isoform CRA_b (Thymocyte selection-associated high mobility group box)	525									D4A1U5_4165.053795	4165.05	52.0016	D4A1U5 (273-310)	3.7e-05	D4A1U5	273-310)										44800
73	1	4186.12	66.347	67.248	A0A0G2JSQ1	1-39)			Sncb rCG_24091	Beta-synuclein	134									A0A0G2JSQ1_4186.13631	4186.14	66.4961	A0A0G2JSQ1 (1-39)	3.05e-34	A0A0G2JSQ1	1-39)		68300	43800		18900	11200	40500	122000	92200	105000
74	1	4194.88	25.739	26.572	P04256	(279-320			Hnrnpa1 Hnrpa1	Heterogeneous nuclear ribonucleoprotein A1 (hnRNP A1) (Helix-destabilizing protein) (HDP) (Single-strand RNA-binding protein) (hnRNP core protein A1) [Cleaved into: Heterogeneous nuclear ribonucleoprotein A1, N-terminally processed]	320	Hnrnpa1_1	4194.89	26.4927	P04256 (279-320)	6.1e-14	P04256	(279-320		P04256_4194.902875	4194.9	25.997	P04256 (279-320)	7.26e-32	P04256	279-320)		51200	103000	71000	60500	18900		21400
75	1	4222.2	26.642	28.183	P02688-3	116-154)	omega-N-methyl-L-arginine@1 RESID:69@15		Mbp	Myelin basic protein (MBP)	195									P02688-3_4222.215435	4222.22	27.0716	P02688-3 (116-154) omega-N-methyl-L-arginine@1 RESID:69@15	4.57e-07	P02688-3	116-154)	omega-N-methyl-L-arginine@1 RESID:69@15					18900
76	1	4231.16	66.926	68.144	Q9QXU9	(180-218			Pcsk1n	ProSAAS (Proprotein convertase subtilisin/kexin type 1 inhibitor) (Proprotein convertase 1 inhibitor) (pro-SAAS) [Cleaved into: KEP; Big SAAS (b-SAAS); Little SAAS (l-SAAS); Big PEN-LEN (b-PEN-LEN) (SAAS CT(1-49)); PEN; PEN-20; Little LEN (l-LEN); Big LEN (b-LEN) (SAAS CT(25-40))]	260	Pcsk1n_4	4231.16	67.4598	Q9QXU9 (180-218)	5.38e-08	Q9QXU9	(180-218		G3V6X7_4231.175975	4231.18	67.5597	G3V6X7 (180-218)	3.44e-25	G3V6X7	180-218)									272000
77	1	4262.05	55.527	58.146	Q5U3X7	336-376)			LOC499643 rCG_65903	Similar to hypothetical protein FLJ25371 (Uncharacterized protein LOC499643)	485									Q5U3X7_4262.029765	4262.03	56.853	Q5U3X7 (336-376)	5.76e-05	Q5U3X7	336-376)		31300000	55100000	161000000	54900000	35200000	73100000	124000000		96800000
78	1	4268.03	21.804	22.61	P60841	(2-38	[Acetyl]		Ensa	Alpha-endosulfine (ARPP-19e)	121	Ensa_2	4268.03	23.103	P60841 (2-38) [Acetyl]	1.13e-17	P60841	(2-38	[Acetyl]	P60841-1_4268.045505	4268.05	23.0297	P60841-1 (2-38)	3.8e-33	P60841-1	2-38)		71100	17700	145000	103000	67600	152000	191000	368000	254000
79	1	4269.07	56.743	57.641	P07808	(30-65	[-0.9848]		Npy	Pro-neuropeptide Y [Cleaved into: Neuropeptide Y (Neuropeptide tyrosine) (NPY); C-flanking peptide of NPY (CPON)]	98	Npy_1	4269.08	57.9033	P07808 (30-65) [-0.9848]	7.65e-12	P07808	(30-65	[-0.9848]	P07808_4269.081359	4269.08	57.244	P07808 (30-65) L-tyrosine amide@1 RESID:99@35	1.74e-47	P07808	30-65)	L-tyrosine amide@1 RESID:99@35	567000	1430000	198000	889000	370000	998000	1050000	12800000	251000
80	1	4295.03	56.569	57.919	F1M1B3	48-82)			Washc5 RGD1564420	WASH complex subunit 5 (WASH complex subunit strumpellin)	1154									F1M1B3_4295.048675	4295.05	56.6175	F1M1B3 (48-82)	6.1e-05	F1M1B3	48-82)		4480000	10200000	23800000			7930000	13700000		13400000
81	1	4296.88	15.939	16.949	P07936	(188-226			Gap43	Neuromodulin (Axonal membrane protein GAP-43) (Growth-associated protein 43) (Protein F1)	226	Gap43_5	4296.89	16.8412	P07936 (188-226)	1.06e-07	P07936	(188-226		P07936_4296.901345	4296.9	16.301	P07936 (188-226)	5.54e-14	P07936	188-226)						7460	80800	97800	161000	157000
82	1	4350.29	24.117	25.995	P02688-3	115-154)	omega-N-methyl-L-arginine@1 RESID:69@16		Mbp	Myelin basic protein (MBP)	195									P02688-3_4350.310395	4350.31	25.5299	P02688-3 (115-154) omega-N-methyl-L-arginine@1 RESID:69@16	2.36e-08	P02688-3	115-154)	omega-N-methyl-L-arginine@1 RESID:69@16				8080	15700		30400		13900
83	1	4360.19	26.499	29.458	P62329	2-38)	N6-acetyl-L-lysine@1 RESID:55@2		Tmsb4x Thyb4 Tmsb4	Thymosin beta-4 (T beta 4) [Cleaved into: Hematopoietic system regulatory peptide (Seraspenide)]	44									P62329_4360.19951	4360.2	26.8799	P62329 (2-38) N6-acetyl-L-lysine@1 RESID:55@2	1.34e-06	P62329	2-38)	N6-acetyl-L-lysine@1 RESID:55@2					29100			18800
84	1	4361.21	27.618	28.394	P63312	(2-39	[Acetyl]		Tmsb10 Ptmb10 Thyb10	Thymosin beta-10	44	Tmsb10_2	4361.21	27.8035	P63312 (2-39) [Acetyl]	2.71e-13	P63312	(2-39	[Acetyl]	P63312_4361.23114 + P63312_4361.231145	4361.23114 + 4361.231145	28.21438737 + 27.78429744	P63312 (2-39) N6-acetyl-L-lysine@1 RESID:55@2 + P63312 (2-39)	4.33e-14 + 2.51e-34	P63312	2-39)	N6-acetyl-L-lysine@1 RESID:55@2 + P63312	80700	38900	229000	238000	159000	365000	131000	242000	134000
85	2	4410.1	17.377	18.215	A0A0G2K1L8	(47-88			Basp1	#N/A	#N/A	Basp1_17	4410.1	17.4623	A0A0G2K1L8 (47-88)	5.32e-09	A0A0G2K1L8	(47-88		A0A0G2K1L8_4410.119675	4410.12	17.4083	A0A0G2K1L8 (47-88)	3.83e-26	A0A0G2K1L8	47-88)		62100	7370	339000	281000	268000	35400	39700	39400
86	1	4425.94	31.207	32.982	P63055	(2-41	[Acetyl]		Pcp4 Pep19	Calmodulin regulator protein PCP4 (Brain-specific polypeptide PEP-19) (Purkinje cell protein 4)	62	Pcp4_1	4425.95	31.008	P63055 (2-41) [Acetyl]	3.03e-06	P63055	(2-41	[Acetyl]												85400
87	1	4440.23	21.684	22.584	P02688-4	(2-40	[Acetyl]		Mbp	Myelin basic protein (MBP)	195	Mbp_6	4440.23	21.9878	P02688-4 (2-40) [Acetyl]	1.4e-07	P02688-4	(2-40	[Acetyl]	P02688-1_4440.248195	4440.25	21.6086	P02688-1 (2-40)	2.15e-18	P02688-1	2-40)					80300	134000		129000		230000
88	1	4488.28	25.09	25.981	P62329	(2-39	[Acetyl]		Tmsb4x Thyb4 Tmsb4	Thymosin beta-4 (T beta 4) [Cleaved into: Hematopoietic system regulatory peptide (Seraspenide)]	44	Tmsb4x_0	4488.28	25.1182	P62329 (2-39) [Acetyl]	2.95e-07	P62329	(2-39	[Acetyl]	P62329_4488.29447	4488.29	25.0782	P62329 (2-39) N6-acetyl-L-lysine@1 RESID:55@2	5.76e-18	P62329	2-39)	N6-acetyl-L-lysine@1 RESID:55@2	44000		189000	184000	166000	116000	104000	182000	105000
89	1	4496.39	20.658	21.472	D3ZZW2	(14-52			Tma7	Translation machinery-associated protein 7 (Coiled-coil domain-containing protein 72)	62	Tma7_0	4496.39	20.8458	D3ZZW2 (14-52)	7.86e-06	D3ZZW2	(14-52		D3ZZW2_4496.406005	4496.41	21.3612	D3ZZW2 (14-52)	3.3e-15	D3ZZW2	14-52)		88500	59700	153000	79500	88600	213000	206000	243000	128000
90	1	4497.23	12.204	13.421	P07936	(48-90			Gap43	Neuromodulin (Axonal membrane protein GAP-43) (Growth-associated protein 43) (Protein F1)	226	Gap43_3	4497.23	13.1562	P07936 (48-90)	6.24e-21	P07936	(48-90		P07936_4497.246945	4497.25	13.0918	P07936 (48-90)	8.12e-37	P07936	48-90)						6590	72800	311000	417000	456000
91	1	4528.46	63.475	65.09	D3ZRU1	47-86)			Olr217 Olr217_predicted rCG_39357	Olfactory receptor 217 (Olfactory receptor 217 (Predicted))	316									D3ZRU1_4528.426085	4528.43	63.8865	D3ZRU1 (47-86)	6.6e-06	D3ZRU1	47-86)		2340000	1270000	1040000	1290000	347000	389000	177000	233000	399000
92	1	4531.47	31.608	33.028	P13589	131-168)	L-lysine amide@1 RESID:92@37		Adcyap1	Pituitary adenylate cyclase-activating polypeptide (PACAP) [Cleaved into: PACAP-related peptide (PRP-48); Pituitary adenylate cyclase-activating polypeptide 27 (PACAP-27) (PACAP27); Pituitary adenylate cyclase-activating polypeptide 38 (PACAP-38) (PACAP38)]	175									P13589_4531.486239	4531.49	32.6597	P13589 (131-168) L-lysine amide@1 RESID:92@37	1.96e-13	P13589	131-168)	L-lysine amide@1 RESID:92@37							24200
93	1	4567.04	30.545	32.447	P63055	(2-43	[Acetyl]		Pcp4 Pep19	Calmodulin regulator protein PCP4 (Brain-specific polypeptide PEP-19) (Purkinje cell protein 4)	62	Pcp4_8	4567.05	30.7415	P63055 (2-43) [Acetyl]	2.82e-06	P63055	(2-43	[Acetyl]	P63055_4567.064035	4567.06	30.6886	P63055 (2-43)	1.41e-15	P63055	2-43)				423000	196000	134000
94	1	4568.03	31.374	33.829	P63055	(2-43	[Acetyl] & [0.9674] + P63055 (2-43		Pcp4 Pep19	Calmodulin regulator protein PCP4 (Brain-specific polypeptide PEP-19) (Purkinje cell protein 4)	62	Pcp4_2 + Pcp4_3	4568.02651 + 4568.03262	31.74216667 + 33.25566667	P63055 (2-43) [Acetyl] & [0.9674] + P63055 (2-43) [Acetyl]	9.95e-13 + 1.31e-05	P63055	(2-43	[Acetyl] & [0.9674] + P63055 (2-43									218000	17500	1360000	888000	749000	650000
95	1	4586.22	60.728	62.314	G3V7X2	533-571)			Scg2	Secretogranin-2 (Secretogranin II)	579									G3V7X2_4586.234675	4586.23	61.5106	G3V7X2 (533-571)	9.88e-31	G3V7X2	533-571)									170000
96	1	4599.22	61.027	62.448	A7VJC2-2	(1-37	[Acetyl]		Hnrnpa2b1 Hnrnp Hnrpa2b1	Heterogeneous nuclear ribonucleoproteins A2/B1 (hnRNP A2/B1)	353	Hnrnpa2b1_1	4599.23	61.4643	A7VJC2-2 (1-37) [Acetyl]	3.64e-16	A7VJC2-2	(1-37	[Acetyl]	A7VJC2-2_4599.23797	4599.24	61.4176	A7VJC2-2 (1-37)	5.45e-46	A7VJC2-2	1-37)		137000	53400	80100	96200	32400	94700		59800
97	2	4616.34	24.512	26.192	P62329	(2-40	[Acetyl]		Tmsb4x Thyb4 Tmsb4	Thymosin beta-4 (T beta 4) [Cleaved into: Hematopoietic system regulatory peptide (Seraspenide)]	44	Tmsb4x_7	4616.34	26.1508	P62329 (2-40) [Acetyl]	2.13e-20	P62329	(2-40	[Acetyl]	P62329_4616.35305 + P62329_4616.353055	4616.35305 + 4616.353055	26.19276361 + 25.76945053	P62329 (2-40) N6-acetyl-L-lysine@1 RESID:55@2 + P62329 (2-40)	5.11e-61 + 1.32e-70	P62329	2-40)	N6-acetyl-L-lysine@1 RESID:55@2 + P62329	1723000	590000	6220000	5090000	3820000	4260000	2382000	5660000	3120000
99	1	4632.33	20.923	21.708	P62329	(2-40	[Acetyl] & [Plus1Oxy]		Tmsb4x Thyb4 Tmsb4	Thymosin beta-4 (T beta 4) [Cleaved into: Hematopoietic system regulatory peptide (Seraspenide)]	44	Tmsb4x_1	4632.33	20.9608	P62329 (2-40) [Acetyl] & [Plus1Oxy]	8.25e-17	P62329	(2-40	[Acetyl] & [Plus1Oxy]									185000	44500	694000	871000	678000	199000	295000	440000	398000
100	1	4644.43	30.257	31.66	P02688-3	113-154)	omega-N-methyl-L-arginine@1 RESID:69@18		Mbp	Myelin basic protein (MBP)	195									P02688-3_4644.447215	4644.45	30.545	P02688-3 (113-154) omega-N-methyl-L-arginine@1 RESID:69@18	9.5e-10	P02688-3	113-154)	omega-N-methyl-L-arginine@1 RESID:69@18				11000	22100				28300
101	1	4657.25	60.292	61.736	G3V7X2	533-572)			Scg2	Secretogranin-2 (Secretogranin II)	579									G3V7X2_4657.271785	4657.27	61.0744	G3V7X2 (533-572)	6.62e-22	G3V7X2	533-572)									398000
102	1	4683.26	59.077	60.637	G3V7X2	531-570)			Scg2	Secretogranin-2 (Secretogranin II)	579									G3V7X2_4683.287435	4683.29	59.8254	G3V7X2 (531-570)	2.37e-10	G3V7X2	531-570)									531000
103	1	4687.37	25.09	25.981	P62329	(2-41	[Acetyl]		Tmsb4x Thyb4 Tmsb4	Thymosin beta-4 (T beta 4) [Cleaved into: Hematopoietic system regulatory peptide (Seraspenide)]	44	Tmsb4x_5	4687.37	25.3627	P62329 (2-41) [Acetyl]	3.05e-12	P62329	(2-41	[Acetyl]	P62329_4687.39016	4687.39	25.2074	P62329 (2-41) N6-acetyl-L-lysine@1 RESID:55@2	2.35e-20	P62329	2-41)	N6-acetyl-L-lysine@1 RESID:55@2	79400	43400	336000	280000	271000	374000	210000	374000	177000
104	1	4733.39	26.484	27.702	P63312	(2-42	[Acetyl]		Tmsb10 Ptmb10 Thyb10	Thymosin beta-10	44	Tmsb10_1	4733.39	26.5123	P63312 (2-42) [Acetyl]	1.07e-16	P63312	(2-42	[Acetyl]	P63312_4733.40687 + P63312_4733.406875	4733.40687 + 4733.406875	26.44874275 + 26.30813018	P63312 (2-42) N6-acetyl-L-lysine@1 RESID:55@2 + P63312 (2-42)	8.85e-30 + 2.21e-22	P63312	2-42)	N6-acetyl-L-lysine@1 RESID:55@2 + P63312	43700	52600	146000	260000	130000	285000	82500	111000	61600
105	1	4737.31	25.22	26.141	A0A0G2K1L8	(170-219			Basp1	#N/A	#N/A	Basp1_0	4737.31	26.5015	A0A0G2K1L8 (170-219)	1.24e-17	A0A0G2K1L8	(170-219		A0A0G2K1L8_4737.325595	4737.33	26.4388	A0A0G2K1L8 (170-219)	1.11e-40	A0A0G2K1L8	170-219)		22400	41200						630000	122000
106	1	4744.39	24.995	25.884	P62329	(2-42	[Acetyl]		Tmsb4x Thyb4 Tmsb4	Thymosin beta-4 (T beta 4) [Cleaved into: Hematopoietic system regulatory peptide (Seraspenide)]	44	Tmsb4x_8	4744.4	25.072	P62329 (2-42) [Acetyl]	2.42e-18	P62329	(2-42	[Acetyl]	P62329_4744.41162 + P62329_4744.411625	4744.41162 + 4744.411625	25.01915007 + 25.15933557	P62329 (2-42) N6-acetyl-L-lysine@1 RESID:55@2 + P62329 (2-42)	9.06e-56 + 5.26e-62	P62329	2-42)	N6-acetyl-L-lysine@1 RESID:55@2 + P62329	167000	155000	620000	770000	466000	592000	234000	294000	255000
107	1	4752.33	57.477	59.57	P07808	25-65)	L-tyrosine amide@1 RESID:99@40		Npy	Pro-neuropeptide Y [Cleaved into: Neuropeptide Y (Neuropeptide tyrosine) (NPY); C-flanking peptide of NPY (CPON)]	98									P07808_4752.350639	4752.35	58.8281	P07808 (25-65) L-tyrosine amide@1 RESID:99@40	2.32e-31	P07808	25-65)	L-tyrosine amide@1 RESID:99@40								477000
108	1	4755.39	67.213	68.75	G3V6X7	174-218)			Pcsk1n rCG_22833	ProSAAS (Proprotein convertase subtilisin/kexin type 1 inhibitor)	260									G3V6X7_4755.399035	4755.4	67.9918	G3V6X7 (174-218)	6.54e-48	G3V6X7	174-218)								297000	421000
109	1	4760.39	21.127	21.932	P62329	(2-42	[Acetyl] & [Plus1Oxy]		Tmsb4x Thyb4 Tmsb4	Thymosin beta-4 (T beta 4) [Cleaved into: Hematopoietic system regulatory peptide (Seraspenide)]	44	Tmsb4x_12	4760.39	21.2485	P62329 (2-42) [Acetyl] & [Plus1Oxy]	6.75e-13	P62329	(2-42	[Acetyl] & [Plus1Oxy]	A0A096P6L2_4760.404735	4760.4	21.1951	A0A096P6L2 (612-656)	1.03e-06	A0A096P6L2	612-656)		92700	45400	440000	597000	406000	291000	175000	215000	188000
110	1	4762.43	76.378	77.828	P16221	(25-70			Cox8b Cox8h	Cytochrome c oxidase subunit 8B, mitochondrial (Cytochrome c oxidase polypeptide VIII-heart) (Cytochrome c oxidase subunit 8-1) (Cytochrome c oxidase subunit 8H)	70	Cox8b_1	4762.42	76.6803	P16221 (25-70)	1.33e-15	P16221	(25-70		P16221_4762.428415	4762.43	76.7384	P16221 (25-70)	1.14e-36	P16221	25-70)			25400
111	1	4786.49	63.312	64.609	A0A0G2JSQ1	1-45)			Sncb rCG_24091	Beta-synuclein	134									A0A0G2JSQ1_4786.49581	4786.5	63.9041	A0A0G2JSQ1 (1-45)	5.26e-34	A0A0G2JSQ1	1-45)		38600
112	3	4795.36	60.774	61.913	P10362	(571-611			Scg2 Chgc Scg-2	Secretogranin-2 (Chromogranin-C) (Secretogranin II) (SgII) [Cleaved into: Secretoneurin (SN); Manserin]	619	Scg2_2	4795.36	61.1132	P10362 (571-611)	1.92e-26	P10362	(571-611		G3V7X2_4796.371495	4796.37	61.3441	G3V7X2 (531-571)	1.24e-85	G3V7X2	531-571)		283000	390000	0	277000	0	1623000	7340000	4699000	835000
115	1	4832.11	21.703	22.493	P07936	(183-226	[-17.0310]		Gap43	Neuromodulin (Axonal membrane protein GAP-43) (Growth-associated protein 43) (Protein F1)	226	Gap43_12	4832.11	22.9398	P07936 (183-226) [-17.0310]	9.79e-09	P07936	(183-226	[-17.0310]															205000	187000	251000
116	2	4849.14	18.712	19.494	P07936	(183-226			Gap43	Neuromodulin (Axonal membrane protein GAP-43) (Growth-associated protein 43) (Protein F1)	226	Gap43_16	4849.14	20.0003	P07936 (183-226)	1.92e-09	P07936	(183-226		P07936_4849.155715	4849.16	19.9466	P07936 (183-226)	5.14e-11	P07936	183-226)		22500		56200	33600	46400	194000	405000	366000	511000
118	2	4868.4	60.338	64.192	P10362	(571-612	& P10362 (571-612		Scg2 Chgc Scg-2	Secretogranin-2 (Chromogranin-C) (Secretogranin II) (SgII) [Cleaved into: Secretoneurin (SN); Manserin]	619	Scg2_1 & Scg2_3	4868.40316 & 4868.36929	60.6285 & 63.42716667	P10362 (571-612) & P10362 (571-612) [0.9806]	2.72e-22 & 1.01e-10	P10362	(571-612	& P10362 (571-612	G3V7X2_4867.408605	4867.41	61.2685	G3V7X2 (531-572)	2.48e-61	G3V7X2	531-572)		1122000	849000	0	902000	161000	1823000	7310000	9400000	1672000
119	1	4870.41	67.846	69.173	Q9QXU9	(173-218			Pcsk1n	ProSAAS (Proprotein convertase subtilisin/kexin type 1 inhibitor) (Proprotein convertase 1 inhibitor) (pro-SAAS) [Cleaved into: KEP; Big SAAS (b-SAAS); Little SAAS (l-SAAS); Big PEN-LEN (b-PEN-LEN) (SAAS CT(1-49)); PEN; PEN-20; Little LEN (l-LEN); Big LEN (b-LEN) (SAAS CT(25-40))]	260	Pcsk1n_0	4870.41	68.6122	Q9QXU9 (173-218)	6.22e-14	Q9QXU9	(173-218		G3V6X7_4870.425975	4870.43	68.5272	G3V6X7 (173-218)	4.62e-32	G3V6X7	173-218)									191000
120	1	4872.52	68.09	70.093	P41777	(2-46	[Acetyl]		Nolc1	Nucleolar and coiled-body phosphoprotein 1 (140 kDa nucleolar phosphoprotein) (Nopp140) (Nucleolar 130 kDa protein) (Nucleolar phosphoprotein p130)	704	Nolc1_0	4872.52	69.4088	P41777 (2-46) [Acetyl]	5.65e-10	P41777	(2-46	[Acetyl]	F1LPS3_4873.536175	4873.54	69.3415	F1LPS3 (2-46)	4.46e-15	F1LPS3	2-46)								168000	63000
122	1	4880.56	30.598	32.232	P02688-3	111-154)	omega-N-methyl-L-arginine@1 RESID:69@20		Mbp	Myelin basic protein (MBP)	195									P02688-3_4880.574535	4880.57	31.7675	P02688-3 (111-154) omega-N-methyl-L-arginine@1 RESID:69@20	3.72e-09	P02688-3	111-154)	omega-N-methyl-L-arginine@1 RESID:69@20			17400				38400		25700
123	1	4904.42	25.562	26.781	P62329	(2-44	[Acetyl] & [-56.0487]		Tmsb4x Thyb4 Tmsb4	Thymosin beta-4 (T beta 4) [Cleaved into: Hematopoietic system regulatory peptide (Seraspenide)]	44	Tmsb4x_6	4904.42	25.6853	P62329 (2-44) [Acetyl] & [-56.0487]	5.66e-15	P62329	(2-44	[Acetyl] & [-56.0487]									73700	58600	195000	193000	157000
124	2	4921.56	85.86	86.8	P80433	(26-69			Cox8a Cox8 Cox8l	Cytochrome c oxidase subunit 8A, mitochondrial (Cytochrome c oxidase polypeptide VIII-liver) (Cytochrome c oxidase subunit 8-2)	69	Cox8a_22	4921.56	86.11	P80433 (26-69)	1.66e-27	P80433	(26-69		P80433_4921.580825	4921.58	85.9101	P80433 (26-69)	3.35e-67	P80433	26-69)		104000	739000	292000	174000	73400	783000	528000	244000	418000
125	1	4933.5	27.541	28.491	P63312	(2-44	[Acetyl]		Tmsb10 Ptmb10 Thyb10	Thymosin beta-10	44	Tmsb10_0	4933.5	27.8237	P63312 (2-44) [Acetyl]	1.82e-08	P63312	(2-44	[Acetyl]	P63312_4933.52296	4933.52	27.7843	P63312 (2-44)	0.000115867	P63312	2-44)		28800	20500		41100	25000	117000	105000	142000	79500
126	1	4939.47	42.865	44.296	I2FHN3	292-334)			CatL Ctsl rCG_47082	Cathepsin L (Cathepsin L, isoform CRA_a)	334									I2FHN3_4939.468975	4939.47	43.3901	I2FHN3 (292-334)	2.25e-11	I2FHN3	292-334)		73100
127	1	4951.55	74.792	76.523	P80433	(26-69	[29.9632]		Cox8a Cox8 Cox8l	Cytochrome c oxidase subunit 8A, mitochondrial (Cytochrome c oxidase polypeptide VIII-liver) (Cytochrome c oxidase subunit 8-2)	69	Cox8a_0	4951.56	75.4053	P80433 (26-69) [29.9632]	4.72e-14	P80433	(26-69	[29.9632]									17600
128	1	4953.56	76.285	77.909	P80433	(26-69	[32.1083]		Cox8a Cox8 Cox8l	Cytochrome c oxidase subunit 8A, mitochondrial (Cytochrome c oxidase polypeptide VIII-liver) (Cytochrome c oxidase subunit 8-2)	69	Cox8a_4	4953.54	77.4498	P80433 (26-69) [32.1083]	4.94e-13	P80433	(26-69	[32.1083]									122000	99300		63300	23500			5980	61800
129	1	4958.6	14.158	14.931	B7X6I3	1-48)			Cend1 C38 rCG_48003	C38 protein (RCG48003, isoform CRA_a)	149									B7X6I3_4958.61342	4958.61	14.4148	B7X6I3 (1-48)	1.21e-11	B7X6I3	1-48)		30300	57300		45600	13900	39000	52300	237000	61000
130	1	4960.47	25.112	26.03	P62329	(2-44	[Acetyl]		Tmsb4x Thyb4 Tmsb4	Thymosin beta-4 (T beta 4) [Cleaved into: Hematopoietic system regulatory peptide (Seraspenide)]	44	Tmsb4x_4	4960.47	26.4545	P62329 (2-44) [Acetyl]	7.7e-19	P62329	(2-44	[Acetyl]	P62329_4960.48624	4960.49	25.1593	P62329 (2-44)	6.56e-54	P62329	2-44)		139000	131000	386000	461000	226000	541000	224000	325000	265000
131	1	4961.45	65.612	66.347	O35244	(2-46	[-0.9993]		Prdx6 Aipla2 Aop2 Tsa	Peroxiredoxin-6 (EC 1.11.1.27) (1-Cys peroxiredoxin) (1-Cys PRX) (Acidic calcium-independent phospholipase A2) (aiPLA2) (EC 3.1.1.4) (Antioxidant protein 2) (Glutathione-dependent peroxiredoxin) (Lysophosphatidylcholine acyltransferase 5) (LPC acyltransferase 5) (LPCAT-5) (Lyso-PC acyltransferase 5) (EC 2.3.1.23) (Non-selenium glutathione peroxidase) (NSGPx) (Thiol-specific antioxidant protein)	224	Prdx6_1	4961.48	65.7492	O35244 (2-46) [-0.9993]	1.76e-11	O35244	(2-46	[-0.9993]									87200	85900	103000	73900	62600	60000	208000	222000	145000
132	1	4961.53	19.494	23.874	P07936	(5-47	[0.9731]		Gap43	Neuromodulin (Axonal membrane protein GAP-43) (Growth-associated protein 43) (Protein F1)	226	Gap43_0	4961.53	22.7215	P07936 (5-47) [0.9731]	2.91e-12	P07936	(5-47	[0.9731]															109000	771000	143000
133	1	4963.59	88.328	90.041	P80433	26-69)			Cox8a Cox8 Cox8l	Cytochrome c oxidase subunit 8A, mitochondrial (Cytochrome c oxidase polypeptide VIII-liver) (Cytochrome c oxidase subunit 8-2)	69									P80433_4963.59139	4963.59	89.4392	P80433 (26-69)	3.39e-06	P80433	26-69)		9130
134	1	4969.56	75.88	77.159	P80433	(26-69	[Plus1Oxy] & [Plus2Oxy]		Cox8a Cox8 Cox8l	Cytochrome c oxidase subunit 8A, mitochondrial (Cytochrome c oxidase polypeptide VIII-liver) (Cytochrome c oxidase subunit 8-2)	69	Cox8a_3	4969.56	76.0452	P80433 (26-69) [Plus1Oxy] & [Plus2Oxy]	6.15e-19	P80433	(26-69	[Plus1Oxy] & [Plus2Oxy]									134000	92000		257000
135	1	4974.53	62.425	63.994	Q63259	(250-297			Ptprn	Receptor-type tyrosine-protein phosphatase-like N (R-PTP-N) (105 kDa islet cell antigen) (BEM-3) (Brain-enriched membrane-associated protein tyrosine phosphatase) (ICA105) (ICA512) (PTP IA-2) (PTPLP) [Cleaved into: ICA512-N-terminal fragment (ICA512-NTF); ICA512-transmembrane fragment (ICA512-TMF); ICA512-cleaved cytosolic fragment (ICA512-CCF)]	983	Ptprn_0	4974.53	63.3145	Q63259 (250-297)	1.79e-16	Q63259	(250-297		Q63259_4974.544955	4974.54	63.2315	Q63259 (250-297)	1.08e-42	Q63259	250-297)									159000
136	1	4976.46	21.271	22.043	P62329	(2-44	[Acetyl] & [Plus1Oxy]		Tmsb4x Thyb4 Tmsb4	Thymosin beta-4 (T beta 4) [Cleaved into: Hematopoietic system regulatory peptide (Seraspenide)]	44	Tmsb4x_13	4976.46	21.393	P62329 (2-44) [Acetyl] & [Plus1Oxy]	4.38e-16	P62329	(2-44	[Acetyl] & [Plus1Oxy]									103000	59100	343000	485000	334000	276000	203000	187000	246000
137	1	4984.41	28.613	29.425	P60841	(2-45	[Acetyl]		Ensa	Alpha-endosulfine (ARPP-19e)	121	Ensa_0	4984.41	29.6815	P60841 (2-45) [Acetyl]	2.59e-13	P60841	(2-45	[Acetyl]	P60841-1_4984.431215	4984.43	29.662	P60841-1 (2-45)	1.54e-20	P60841-1	2-45)					40900		96700	56500	285000	111000
138	2	4989.62	35.607	37.178	P47942	(526-572			Dpysl2	Dihydropyrimidinase-related protein 2 (DRP-2) (Collapsin response mediator protein 2) (CRMP-2) (Turned on after division 64 kDa protein) (TOAD-64)	572	Dpysl2_4	4989.61	36.1103	P47942 (526-572)	4.87e-06	P47942	(526-572		P47942_4990.634945	4990.63	36.5079	P47942 (526-572)	2.31e-06	P47942	526-572)		12900			29200	47200		186600		121000
140	1	5000.53	31.911	32.685	P02688-4	(2-45	[Acetyl]		Mbp	Myelin basic protein (MBP)	195	Mbp_5	5000.54	32.0528	P02688-4 (2-45) [Acetyl]	2.28e-07	P02688-4	(2-45	[Acetyl]	P02688-1_5000.555265	5000.56	31.9347	P02688-1 (2-45)	7.26e-17	P02688-1	2-45)		46400	89000	128000	220000	327000	75200	248000	22200	368000
141	1	5062.66	33.107	34.354	P02688-4	(83-128			Mbp	Myelin basic protein (MBP)	195	Mbp_36	5062.65	33.3672	P02688-4 (83-128)	8.64e-06	P02688-4	(83-128		P02688-3_5062.680055	5062.68	33.2933	P02688-3 (109-154)	2.67e-08	P02688-3	109-154)				19400	48000	88500		33600		33100
142	1	5076.67	33.472	34.239	P02688-3	109-154)	omega-N-methyl-L-arginine@1 RESID:69@22		Mbp	Myelin basic protein (MBP)	195									P02688-3_5076.695705	5076.7	33.5846	P02688-3 (109-154) omega-N-methyl-L-arginine@1 RESID:69@22	1.18e-06	P02688-3	109-154)	omega-N-methyl-L-arginine@1 RESID:69@22	15000		28500	55400	80400		54700		75500
143	1	5086.65	14.002	15.808	B7X6I3	1-49)			Cend1 C38 rCG_48003	C38 protein (RCG48003, isoform CRA_a)	149									B7X6I3_5086.672	5086.67	15.269	B7X6I3 (1-49)	2.84e-09	B7X6I3	1-49)			8080					5150	62600
144	1	5112.08	22.035	23.658	P13084-1	150-192)			Npm1	Nucleophosmin (NPM) (Nucleolar phosphoprotein B23) (Nucleolar protein NO38) (Numatrin)	292									P13084-1_5112.102095	5112.1	23.4409	P13084-1 (150-192)	2.65e-34	P13084-1	150-192)								86500	152000	61500
145	1	5113.84	10.697	11.721	B5DEM5	(166-219			Rpl14 rCG_25732	60S ribosomal protein L14	219	Rpl14_1	5113.84	11.1692	B5DEM5 (166-219)	2.16e-11	B5DEM5	(166-219		B5DEM5_5114.865225	5114.87	11.0839	B5DEM5 (166-219)	1.42e-15	B5DEM5	166-219)		114000	75700	54700	42400	8870	41500	72500		18600
147	1	5130.62	59.855	61.446	Q63259	250-298)			Ptprn	Receptor-type tyrosine-protein phosphatase-like N (R-PTP-N) (105 kDa islet cell antigen) (BEM-3) (Brain-enriched membrane-associated protein tyrosine phosphatase) (ICA105) (ICA512) (PTP IA-2) (PTPLP) [Cleaved into: ICA512-N-terminal fragment (ICA512-NTF); ICA512-transmembrane fragment (ICA512-TMF); ICA512-cleaved cytosolic fragment (ICA512-CCF)]	983									Q63259_5130.646065	5130.65	59.9712	Q63259 (250-298)	1.96e-35	Q63259	250-298)									253000
148	1	5148.65	65.115	66.395	P63182	(148-193			Cbln1	Cerebellin-1 (Precerebellin) [Cleaved into: Cerebellin (CER); [des-Ser1]-cerebellin (des-Ser(1)-cerebellin) ([des-Ser1]CER) (des-CER) (des-Ser1CER)]	193	Cbln1_1	5148.65	65.6727	P63182 (148-193)	2.09e-13	P63182	(148-193		P63182_5148.668055	5148.67	65.7628	P63182 (148-193)	8.46e-29	P63182	148-193)								528000
149	1	5167.56	19.344	20.315	D3ZQL7	(171-218			Tppp	Tubulin polymerization-promoting protein (TPPP) (EC 3.6.5.-) (25 kDa brain-specific protein) (TPPP/p25) (p25-alpha)	218	Tppp_9	5167.56	19.5393	D3ZQL7 (171-218)	2.47e-09	D3ZQL7	(171-218		A0A0G2K2D6_5168.581545	5168.58	19.4557	A0A0G2K2D6 (188-235)	2.92e-15	A0A0G2K2D6	188-235)		25100	64300		113500	50700			35600	20700
151	1	5191.52	17.672	19.246	Q9EPJ0	(2-46	[Acetyl]		Nucks1 Nucks	Nuclear ubiquitous casein and cyclin-dependent kinase substrate 1	243	Nucks1_2	5191.52	18.1265	Q9EPJ0 (2-46) [Acetyl]	3.01e-10	Q9EPJ0	(2-46	[Acetyl]	Q9EPJ0_5191.541895	5191.54	18.7831	Q9EPJ0 (2-46)	1.91e-26	Q9EPJ0	2-46)			7360	26900	13400
152	1	5199.3	61.72	63.353	P00787	(80-126			Ctsb	Cathepsin B (EC 3.4.22.1) (Cathepsin B1) (RSG-2) [Cleaved into: Cathepsin B light chain; Cathepsin B heavy chain]	339	Ctsb_0	5199.3	62.3805	P00787 (80-126)	5.11e-06	P00787	(80-126		P00787_5199.315355	5199.32	62.3271	P00787 (80-126)	3.62e-22	P00787	80-126)			176000					197000
153	1	5223.55	24.105	25.015	A0A0G2K1L8	(165-219			Basp1	#N/A	#N/A	Basp1_22	5223.56	25.326	A0A0G2K1L8 (165-219)	1.34e-22	A0A0G2K1L8	(165-219		A0A0G2K1L8_5223.569405	5223.57	25.2733	A0A0G2K1L8 (165-219)	1.12e-41	A0A0G2K1L8	165-219)		38200			64500			76100	310000	78800
154	1	5268.7	62.217	63.772	A0A0H2UI25	79-126)			Adcyap1	Pituitary adenylate cyclase-activating polypeptide	174									A0A0H2UI25_5268.713495	5268.71	62.9897	A0A0H2UI25 (79-126)	2.36e-15	A0A0H2UI25	79-126)									217000
155	1	5295.64	12.639	14.979	P07936	41-90)			Gap43	Neuromodulin (Axonal membrane protein GAP-43) (Growth-associated protein 43) (Protein F1)	226									P07936_5295.660605	5295.66	13.524	P07936 (41-90)	2.02e-21	P07936	41-90)								25900	70200	43100
156	1	5298.74	64.296	65.246	Q63754	(1-50	[Acetyl]		Sncb	Beta-synuclein (Phosphoneuroprotein 14) (PNP 14)	137	Sncb_0	5298.74	64.6332	Q63754 (1-50) [Acetyl]	3.74e-19	Q63754	(1-50	[Acetyl]	A0A0G2JSQ1_5298.75526	5298.76	64.5861	A0A0G2JSQ1 (1-50)	2.64e-55	A0A0G2JSQ1	1-50)		261000	71600		62400	24800
157	1	5309.82	74.707	77.559	M0R474	(1-44	[201.1824]		LOC689574_1	LOC689574_1	58	LOC689574_1	5309.83	77.1273	M0R474 (1-44) [201.1824]	4.04e-12	M0R474	(1-44	[201.1824]									114000	63000						97500
158	1	5326.37	32.468	33.542	Q8VHK7	(189-237			Hdgf	Hepatoma-derived growth factor (HDGF)	237	Hdgf_1	5326.38	33.8177	Q8VHK7 (189-237)	8.04e-09	Q8VHK7	(189-237		Q8VHK7_5326.396675	5326.4	33.7641	Q8VHK7 (189-237)	1.11e-13	Q8VHK7	189-237)		17700		66000		28900	48500	36200	71300	40300
159	1	5359.95	33.475	34.742	A0A0G2K079	298-347)			Bcas1 rCG_32172	Breast carcinoma amplified sequence 1 (Breast carcinoma-amplified sequence 1 homolog)	634									A0A0G2K079_5359.962585	5359.96	34.7704	A0A0G2K079 (298-347)	2.73e-07	A0A0G2K079	298-347)			24700		19200			94200	38200	86500
160	1	5374.71	67.694	69.49	P63182	(146-193	[CTrmAmid] & [NH3_Loss]		Cbln1	Cerebellin-1 (Precerebellin) [Cleaved into: Cerebellin (CER); [des-Ser1]-cerebellin (des-Ser(1)-cerebellin) ([des-Ser1]CER) (des-CER) (des-Ser1CER)]	193	Cbln1_0	5374.71	68.9267	P63182 (146-193) [CTrmAmid] & [NH3_Loss]	3.56e-05	P63182	(146-193	[CTrmAmid] & [NH3_Loss]	Q3MHU3-1_5374.714455	5374.71	69.0548	Q3MHU3-1 (348-395)	8.58e-08	Q3MHU3-1	348-395)								264000
161	1	5380.66	22.925	24.222	A0A0G2K0M8	946-1000)			Ncam1	Neural cell adhesion molecule 1	1016									A0A0G2K0M8_5380.679685	5380.68	23.4894	A0A0G2K0M8 (946-1000)	7.85e-08	A0A0G2K0M8	946-1000)									59200
162	1	5425.6	24.357	25.302	A0A0G2K1L8	(163-219			Basp1	#N/A	#N/A	Basp1_23	5425.61	25.4352	A0A0G2K1L8 (163-219)	8.48e-15	A0A0G2K1L8	(163-219		A0A0G2K1L8_5425.628375	5425.63	25.3827	A0A0G2K1L8 (163-219)	6.56e-29	A0A0G2K1L8	163-219)									268000
163	1	5433.98	47.198	49.049	P01355	(46-94			Cck	Cholecystokinin (CCK) [Cleaved into: Cholecystokinin-39 (CCK39); Cholecystokinin-33 (CCK33); Cholecystokinin-22 (CCK22); Cholecystokinin-12 (CCK12); Cholecystokinin-8 (CCK8)]	115	Cck_0	5433.99	47.6108	P01355 (46-94)	1.62e-07	P01355	(46-94		P01355_5434.995955	5435	47.529	P01355 (46-94)	9.5e-25	P01355	46-94)		1048000		1290000	1702000		752000
165	1	5450.03	68.334	69.548	Q09073	(2-53	[Acetyl] & [-15.9804]		Slc25a5 Ant2	ADP/ATP translocase 2 (ADP,ATP carrier protein 2) (Adenine nucleotide translocator 2) (ANT 2) (Solute carrier family 25 member 5) [Cleaved into: ADP/ATP translocase 2, N-terminally processed]	298	Slc25a5_0	5450.07	68.824	Q09073 (2-53) [Acetyl] & [-15.9804]	3.12e-08	Q09073	(2-53	[Acetyl] & [-15.9804]										32800
166	1	5459.86	85.651	86.821	P80433	(23-69	[183.2435]		Cox8a Cox8 Cox8l	Cytochrome c oxidase subunit 8A, mitochondrial (Cytochrome c oxidase polypeptide VIII-liver) (Cytochrome c oxidase subunit 8-2)	69	Cox8a_11	5459.86	86.1293	P80433 (23-69) [183.2435]	8.74e-10	P80433	(23-69	[183.2435]									50200	326000	167000	84300			128000	40200
167	1	5479.86	75.679	77.256	P80432	(17-63	[-1.8260]		Cox7c Cox7c1	Cytochrome c oxidase subunit 7C, mitochondrial (Cytochrome c oxidase polypeptide VIIIA) (Cytochrome c oxidase polypeptide VIIc)	63	Cox7c_0	5479.88	75.0893	P80432 (17-63) [-1.8260]	3.56e-17	P80432	(17-63	[-1.8260]									11500	9530							18100
168	1	5481.86	73.883	76.112	P80432	(17-63			Cox7c Cox7c1	Cytochrome c oxidase subunit 7C, mitochondrial (Cytochrome c oxidase polypeptide VIIIA) (Cytochrome c oxidase polypeptide VIIc)	63	Cox7c_16	5481.86	74.2455	P80432 (17-63)	2.84e-31	P80432	(17-63		P80432_5481.867415	5481.87	74.3125	P80432 (17-63)	1.33e-72	P80432	17-63)		15000000	18100000	2900000	1860000	810000	6340000	1970000	5840000	3640000
169	1	5497.85	72.679	74.008	P80432	(17-63	[Plus1Oxy]		Cox7c Cox7c1	Cytochrome c oxidase subunit 7C, mitochondrial (Cytochrome c oxidase polypeptide VIIIA) (Cytochrome c oxidase polypeptide VIIc)	63	Cox7c_14	5497.84	72.9158	P80432 (17-63) [Plus1Oxy]	1.7e-25	P80432	(17-63	[Plus1Oxy]										580000	349000	553000	139000		92700	302000	114000
170	1	5497.85	69.825	71.157	P80432	(17-63	[Plus1Oxy]		Cox7c Cox7c1	Cytochrome c oxidase subunit 7C, mitochondrial (Cytochrome c oxidase polypeptide VIIIA) (Cytochrome c oxidase polypeptide VIIc)	63	Cox7c_5	5497.85	71.2525	P80432 (17-63) [Plus1Oxy]	1.96e-25	P80432	(17-63	[Plus1Oxy]													525000
171	1	5513.84	67.763	68.99	P80432	(17-63	[Plus2Oxy]		Cox7c Cox7c1	Cytochrome c oxidase subunit 7C, mitochondrial (Cytochrome c oxidase polypeptide VIIIA) (Cytochrome c oxidase polypeptide VIIc)	63	Cox7c_2	5513.83	67.9782	P80432 (17-63) [Plus2Oxy]	2.92e-21	P80432	(17-63	[Plus2Oxy]									834000		2340000	1990000	798000	2630000	1850000	3810000	1610000
172	1	5513.85	71.919	74.067	P80432	(17-63	[Plus2Oxy]		Cox7c Cox7c1	Cytochrome c oxidase subunit 7C, mitochondrial (Cytochrome c oxidase polypeptide VIIIA) (Cytochrome c oxidase polypeptide VIIc)	63	Cox7c_11	5513.86	72.69	P80432 (17-63) [Plus2Oxy]	1.31e-23	P80432	(17-63	[Plus2Oxy]									251000	330000						85600
173	1	5523.6	24.357	25.302	A0A0G2K162	2-55)			Epb41l2	Erythrocyte membrane protein band 4.1-like 2	1045									A0A0G2K162_5523.624765	5523.62	24.4944	A0A0G2K162 (2-55)	5.44e-11	A0A0G2K162	2-55)		16000	12900	11700	38100	60900		34500	49900	47200
174	1	5523.86	75.622	77.892	P80432	17-63)			Cox7c Cox7c1	Cytochrome c oxidase subunit 7C, mitochondrial (Cytochrome c oxidase polypeptide VIIIA) (Cytochrome c oxidase polypeptide VIIc)	63									P80432_5523.87798	5523.88	76.6413	P80432 (17-63)	1.02e-11	P80432	17-63)		44700	125000	25600	25800	8250		85100	213000
175	1	5524.86	75.612	77.892	P80432	(17-63	[43.1608]		Cox7c Cox7c1	Cytochrome c oxidase subunit 7C, mitochondrial (Cytochrome c oxidase polypeptide VIIIA) (Cytochrome c oxidase polypeptide VIIc)	63	Cox7c_24	5524.86	77.9653	P80432 (17-63) [43.1608]	2.46e-06	P80432	(17-63	[43.1608]									46900	121000	26800	28800	8230		104000	210000
176	1	5529.83	73.813	76.464	P80432	(17-63	[Plus1Oxy] & [Plus2Oxy]		Cox7c Cox7c1	Cytochrome c oxidase subunit 7C, mitochondrial (Cytochrome c oxidase polypeptide VIIIA) (Cytochrome c oxidase polypeptide VIIc)	63	Cox7c_31	5529.82	75.8615	P80432 (17-63) [Plus1Oxy] & [Plus2Oxy]	9.78e-09	P80432	(17-63	[Plus1Oxy] & [Plus2Oxy]									3270		76200				27900	121000	34900
177	1	5529.84	67.904	69.545	P80432	(17-63	[47.9709]		Cox7c Cox7c1	Cytochrome c oxidase subunit 7C, mitochondrial (Cytochrome c oxidase polypeptide VIIIA) (Cytochrome c oxidase polypeptide VIIc)	63	Cox7c_4	5529.86	68.3185	P80432 (17-63) [47.9709]	2.32e-14	P80432	(17-63	[47.9709]									404000	2500000	507000	410000	128000	902000	190000	485000	495000
178	1	5529.85	70.425	71.785	P80432	(17-63	[Plus2Oxy] & [Plus1Oxy]		Cox7c Cox7c1	Cytochrome c oxidase subunit 7C, mitochondrial (Cytochrome c oxidase polypeptide VIIIA) (Cytochrome c oxidase polypeptide VIIc)	63	Cox7c_8	5529.85	70.8183	P80432 (17-63) [Plus2Oxy] & [Plus1Oxy]	9.67e-21	P80432	(17-63	[Plus2Oxy] & [Plus1Oxy]									486000	398000	102000
179	1	5533	53.363	55.571	P29418	(3-51			Atp5f1e Atp5e	ATP synthase subunit epsilon, mitochondrial (ATPase subunit epsilon) (ATP synthase F1 subunit epsilon)	51	Atp5f1e_0	5533	53.8372	P29418 (3-51)	1.47e-19	P29418	(3-51		P29418_5533.003065	5533	53.7739	P29418 (3-51)	1.61e-72	P29418	3-51)		34100					237000
180	1	5536.75	28.857	30.401	P06687	(2-48	[Acetyl]		Atp1a3	Sodium/potassium-transporting ATPase subunit alpha-3 (Na(+)/K(+) ATPase alpha-3 subunit) (EC 7.2.2.13) (Na(+)/K(+) ATPase alpha(III) subunit) (Sodium pump subunit alpha-3)	1013	Atp1a3_1	5536.75	29.7735	P06687 (2-48) [Acetyl]	5.85e-10	P06687	(2-48	[Acetyl]	P06687_5536.771165	5536.77	29.7382	P06687 (2-48)	9.86e-13	P06687	2-48)		27000	27100
181	1	5545.83	65.491	66.861	P80432	(17-63	[63.9680]		Cox7c Cox7c1	Cytochrome c oxidase subunit 7C, mitochondrial (Cytochrome c oxidase polypeptide VIIIA) (Cytochrome c oxidase polypeptide VIIc)	63	Cox7c_1	5545.85	66.1783	P80432 (17-63) [63.9680]	6.01e-21	P80432	(17-63	[63.9680]									1140000	1510000	1060000	274000	421000	4810000	586000	1290000	1730000
182	1	5553.84	76.665	78.275	P80432	(17-63	[Carbamyl] & [Dimethyl]		Cox7c Cox7c1	Cytochrome c oxidase subunit 7C, mitochondrial (Cytochrome c oxidase polypeptide VIIIA) (Cytochrome c oxidase polypeptide VIIc)	63	Cox7c_26	5553.85	77.5975	P80432 (17-63) [Carbamyl] & [Dimethyl]	3.06e-09	P80432	(17-63	[Carbamyl] & [Dimethyl]										87400	89800
183	1	5561.8	40.803	42.709	F1LTK8	241-287)			Tle7	TLE family member 7	429									F1LTK8_5561.784545	5561.78	40.8441	F1LTK8 (241-287)	2.41e-05	F1LTK8	241-287)		43700			79700	289000		284000
184	2	5590.94	29.969	31.974	P47942	(518-570			Dpysl2	Dihydropyrimidinase-related protein 2 (DRP-2) (Collapsin response mediator protein 2) (CRMP-2) (Turned on after division 64 kDa protein) (TOAD-64)	572	Dpysl2_0	5590.94	31.4083	P47942 (518-570)	1.09e-05	P47942	(518-570		P47942_5590.958065	5590.96	31.3785	P47942 (518-570)	4.73e-16	P47942	518-570)			10200						156000	30900
185	1	5628.77	22.159	23.267	A0A0G2K2D6	182-233)			Tppp	Tubulin polymerization-promoting protein (TPPP) (EC 3.6.5.-) (25 kDa brain-specific protein) (TPPP/p25) (p25-alpha)	218									A0A0G2K2D6_5628.798475	5628.8	22.1552	A0A0G2K2D6 (182-233)	1.5e-08	A0A0G2K2D6	182-233)		70600	77700	37900	132000	54800			26000
186	2	5632.06	55.786	57.597	P29418	(2-51			Atp5f1e Atp5e	ATP synthase subunit epsilon, mitochondrial (ATPase subunit epsilon) (ATP synthase F1 subunit epsilon)	51	Atp5f1e_4	5632.05	55.9535	P29418 (2-51)	6.1e-25	P29418	(2-51		P29418_5632.071475	5632.07	56.8778	P29418 (2-51)	1.89e-64	P29418	2-51)		29700000	25200000	15900000	11700000	8040000	30800000	22600000	26000000	14200000
187	1	5664.05	44.521	45.285	P29418	(2-51	[Plus2Oxy]		Atp5f1e Atp5e	ATP synthase subunit epsilon, mitochondrial (ATPase subunit epsilon) (ATP synthase F1 subunit epsilon)	51	Atp5f1e_1	5664.04	45.7948	P29418 (2-51) [Plus2Oxy]	2.45e-16	P29418	(2-51	[Plus2Oxy]									1280000	1390000	1100000	921000	1060000	4190000	2060000	2420000	2180000
188	2	5674.06	64.445	66.395	P29418	(2-51	[Acetyl]		Atp5f1e Atp5e	ATP synthase subunit epsilon, mitochondrial (ATPase subunit epsilon) (ATP synthase F1 subunit epsilon)	51	Atp5f1e_7	5674.05	64.5492	P29418 (2-51) [Acetyl]	4.32e-11	P29418	(2-51	[Acetyl]	P29418_5674.08204	5674.08	64.4905	P29418 (2-51)	9.11e-20	P29418	2-51)		101000	76600				741000		49900	62800
189	1	5680.04	45.733	46.402	P29418	(2-51	[47.9615]		Atp5f1e Atp5e	ATP synthase subunit epsilon, mitochondrial (ATPase subunit epsilon) (ATP synthase F1 subunit epsilon)	51	Atp5f1e_12	5680.04	46.0618	P29418 (2-51) [47.9615]	1.02e-15	P29418	(2-51	[47.9615]									364000	334000	294000	229000	375000	1370000	280000	257000	629000
190	1	5698.04	10.64	11.468	P18437	30-85)			Hmgn2 Hmg-17 Hmg17	Non-histone chromosomal protein HMG-17 (High mobility group nucleosome-binding domain-containing protein 2)	90									P18437_5698.055295	5698.06	10.9839	P18437 (30-85)	2.28e-12	P18437	30-85)		16100	21900	19300	15400	29000	27800	40200	25000	21500
191	1	5700.81	19.942	20.658	D3ZQL7	(166-218			Tppp	Tubulin polymerization-promoting protein (TPPP) (EC 3.6.5.-) (25 kDa brain-specific protein) (TPPP/p25) (p25-alpha)	218	Tppp_3	5700.81	20.5382	D3ZQL7 (166-218)	1.83e-06	D3ZQL7	(166-218		A0A0G2K2D6_5700.830835	5700.83	20.5146	A0A0G2K2D6 (183-235)	2.79e-11	A0A0G2K2D6	183-235)		51100	55500	41100	90100	65900	66800	88100	248000	133000
192	1	5704.61	15.577	16.68	O35314	383-432)			Chgb	Secretogranin-1 (Chromogranin-B) (CgB) (Glucagonoma peptide) (Secretogranin-I) (SgI) [Cleaved into: PE-11; CCB peptide short form; CCB peptide long form]	675									O35314_5704.637135	5704.64	16.9472	O35314 (383-432)	1.64e-06	O35314	383-432)		4230				12500	87100	120000	146000	77200
193	1	5761.04	33.236	34.614	P47942	(518-572			Dpysl2	Dihydropyrimidinase-related protein 2 (DRP-2) (Collapsin response mediator protein 2) (CRMP-2) (Turned on after division 64 kDa protein) (TOAD-64)	572	Dpysl2_3	5761.04	34.541	P47942 (518-572)	6.4e-09	P47942	(518-572		P47942_5761.063585	5761.06	34.5096	P47942 (518-572)	2.24e-23	P47942	518-572)			21800					88200	224000	78400
194	1	5775.87	15.413	17.029	Q9EPJ0	(2-51	[Acetyl]		Nucks1 Nucks	Nuclear ubiquitous casein and cyclin-dependent kinase substrate 1	243	Nucks1_0	5775.87	16.5162	Q9EPJ0 (2-51) [Acetyl]	2.22e-07	Q9EPJ0	(2-51	[Acetyl]	Q9EPJ0_5775.892565	5775.89	16.4527	Q9EPJ0 (2-51)	1.11e-17	Q9EPJ0	2-51)		29400	9570	63700	30100
195	1	5813.89	20.707	22.998	D3ZQL7	(165-218			Tppp	Tubulin polymerization-promoting protein (TPPP) (EC 3.6.5.-) (25 kDa brain-specific protein) (TPPP/p25) (p25-alpha)	218	Tppp_5	5813.9	20.9483	D3ZQL7 (165-218)	4.02e-18	D3ZQL7	(165-218		A0A0G2K2D6_5813.914895	5813.91	20.6675	A0A0G2K2D6 (182-235)	4.31e-41	A0A0G2K2D6	182-235)		452000	569000	483000	1070000	657000	409000	262000	703000	368000
196	1	5826.1	10.772	11.613	P18437	30-87)			Hmgn2 Hmg-17 Hmg17	Non-histone chromosomal protein HMG-17 (High mobility group nucleosome-binding domain-containing protein 2)	90									P18437_5826.113865	5826.11	11.1306	P18437 (30-87)	1.2e-14	P18437	30-87)		20500	23100	24000	28400	36200	17600	40000	13000	21500
197	1	5836.11	63.75	65.679	A0A0G2JXW6	75-128)			Tmem255a	Transmembrane protein 255A	326									A0A0G2JXW6_5836.096825	5836.1	63.764	A0A0G2JXW6 (75-128)	3.14e-05	A0A0G2JXW6	75-128)		212000	214000	186000	98700				30000
198	1	5849.24	69.681	70.667	Q09073	(2-55	[Acetyl] & [157.0585]		Slc25a5 Ant2	ADP/ATP translocase 2 (ADP,ATP carrier protein 2) (Adenine nucleotide translocator 2) (ANT 2) (Solute carrier family 25 member 5) [Cleaved into: ADP/ATP translocase 2, N-terminally processed]	298	Slc25a5_2	5849.24	70.1707	Q09073 (2-55) [Acetyl] & [157.0585]	9.68e-21	Q09073	(2-55	[Acetyl] & [157.0585]													64000		88300
199	2	5875.21	72.765	74.982	D3Z9R8	(1-50			Atp5mpl	ATP synthase subunit ATP5MPL, mitochondrial (6.8 kDa mitochondrial proteolipid protein) (MLQ) (ATP synthase membrane subunit 6.8PL)	60	Atp5mj_3	5875.2	73.5622	D3Z9R8 (1-50)	5.11e-19	D3Z9R8	(1-50		D3Z9R8_5875.227455	5875.23	73.3429	D3Z9R8 (1-50)	1.05e-36	D3Z9R8	1-50)		433000	430000		65400				13600
200	1	5881.05	73.234	76.217	D3ZS75	(29-76	[Phosph] & [Dimethyl]		Ndufc1 rCG_49984	NADH dehydrogenase [ubiquinone] 1 subunit C1, mitochondrial (Complex I-KFYI) (NADH-ubiquinone oxidoreductase KFYI subunit)	76	Ndufc1_9	5881.05	74.4172	D3ZS75 (29-76) [Phosph] & [Dimethyl]	1.15e-11	D3ZS75	(29-76	[Phosph] & [Dimethyl]									607000	257000	166000	180000	18900	68400	117000	87900	93700
201	2	5900.09	70.905	73.379	D3ZS75	(28-76			Ndufc1 rCG_49984	NADH dehydrogenase [ubiquinone] 1 subunit C1, mitochondrial (Complex I-KFYI) (NADH-ubiquinone oxidoreductase KFYI subunit)	76	Ndufc1_5	5900.09	71.3383	D3ZS75 (28-76)	7.42e-29	D3ZS75	(28-76		D3ZS75_5900.114005	5900.11	70.8904	D3ZS75 (28-76)	1.06e-65	D3ZS75	28-76)		3960000	2890000	1160000	1520000	438000	545000	1580000	3270000	1410000
202	1	5916.09	69.478	71.876	D3ZS75	(28-76	[Plus1Oxy]		Ndufc1 rCG_49984	NADH dehydrogenase [ubiquinone] 1 subunit C1, mitochondrial (Complex I-KFYI) (NADH-ubiquinone oxidoreductase KFYI subunit)	76	Ndufc1_4	5916.09	69.9105	D3ZS75 (28-76) [Plus1Oxy]	2.9e-18	D3ZS75	(28-76	[Plus1Oxy]									987000	943000	559000	851000	255000	910000	236000	1100000	521000
203	1	5917.3	74.883	76.094	Q05962	(2-56	[Acetyl] & [Acetyl]		Slc25a4 Aac1 Ant1	ADP/ATP translocase 1 (ADP,ATP carrier protein 1) (Adenine nucleotide translocator 1) (ANT 1) (Solute carrier family 25 member 4)	298	Slc25a4_3	5917.3	74.5263	Q05962 (2-56) [Acetyl] & [Acetyl]	6.82e-21	Q05962	(2-56	[Acetyl] & [Acetyl]									497000	197000					145000
204	1	5918.29	74.398	75.903	Q05962	(2-55	[Acetyl] & [157.0510]		Slc25a4 Aac1 Ant1	ADP/ATP translocase 1 (ADP,ATP carrier protein 1) (Adenine nucleotide translocator 1) (ANT 1) (Solute carrier family 25 member 4)	298	Slc25a4_5	5918.28	75.9075	Q05962 (2-55) [Acetyl] & [157.0510]	0.00118876	Q05962	(2-55	[Acetyl] & [157.0510]										260000
205	1	5920.92	24.638	25.739	A0A0G2K0M8	946-1005)			Ncam1	Neural cell adhesion molecule 1	1016									A0A0G2K0M8_5920.934055	5920.93	25.1482	A0A0G2K0M8 (946-1005)	1.33e-06	A0A0G2K0M8	946-1005)									59900
206	1	5923.66	53.356	54.273	A0A0G2JSQ1	84-134)			Sncb rCG_24091	Beta-synuclein	134									A0A0G2JSQ1_5923.672005	5923.67	53.5452	A0A0G2JSQ1 (84-134)	7.72e-08	A0A0G2JSQ1	84-134)				1180000					1410000	970000
207	2	5932	73.592	75.757	P80432	(14-63	[39.0479] & P80432 (14-63		Cox7c Cox7c1	Cytochrome c oxidase subunit 7C, mitochondrial (Cytochrome c oxidase polypeptide VIIIA) (Cytochrome c oxidase polypeptide VIIc)	63	Cox7c_21 & Cox7c_38	5932.01104 & 5931.99558	74.43433333 & 74.10383333	P80432 (14-63) [39.0479] & P80432 (14-63) [39.0324]	1.57e-10 & 1.59e-07	P80432	(14-63	[39.0479] & P80432 (14-63									826000	5490000	317000	1230000
208	1	5932.09	65.212	66.433	D3ZS75	(28-76	[Plus2Oxy]		Ndufc1 rCG_49984	NADH dehydrogenase [ubiquinone] 1 subunit C1, mitochondrial (Complex I-KFYI) (NADH-ubiquinone oxidoreductase KFYI subunit)	76	Ndufc1_2	5932.08	65.6205	D3ZS75 (28-76) [Plus2Oxy]	8.9e-16	D3ZS75	(28-76	[Plus2Oxy]									180000	144000
209	1	5940.12	10.772	11.652	P18437	(31-89			Hmgn2 Hmg-17 Hmg17	Non-histone chromosomal protein HMG-17 (High mobility group nucleosome-binding domain-containing protein 2)	90				P18437 (31-89)	1.29e-07	P18437	(31-89		P18437_5941.140805	5941.14	11.0328	P18437 (31-89)	3.34e-15	P18437	31-89)		105900	146800	138000	242800	413000	342000	326000	300000	309000
211	1	5945.67	22.244	23.116	P07936	(171-226			Gap43	Neuromodulin (Axonal membrane protein GAP-43) (Growth-associated protein 43) (Protein F1)	226	Gap43_21	5945.67	22.4377	P07936 (171-226)	1.06e-05	P07936	(171-226													7740		86500	155000	225000	246000
212	1	5959.15	58.228	59.711	F1LSY2	111-164)			Nptxr	Neuronal pentraxin receptor	482									F1LSY2_5959.152125	5959.15	58.8402	F1LSY2 (111-164)	3.5e-20	F1LSY2	111-164)		159000	82300
213	1	5964.07	65.448	67.56	A0A0G2K0D5	166-219)			A0A0G2K0D5	#N/A	837									A0A0G2K0D5_5964.059815	5964.06	65.8348	A0A0G2K0D5 (166-219)	1.81e-05	A0A0G2K0D5	166-219)		360000	295000	50000					45100
214	1	5969.99	20.315	22.289	D3ZQL7	(164-218			Tppp	Tubulin polymerization-promoting protein (TPPP) (EC 3.6.5.-) (25 kDa brain-specific protein) (TPPP/p25) (p25-alpha)	218	Tppp_4	5969.99	21.5915	D3ZQL7 (164-218)	5.23e-17	D3ZQL7	(164-218		A0A0G2K2D6_5970.016005	5970.02	21.5383	A0A0G2K2D6 (181-235)	1.3e-34	A0A0G2K2D6	181-235)		100000	172000	61300	97800	109000	211000	434000	1100000	568000
215	1	5992.16	74.745	76.194	P80432	(13-63			Cox7c Cox7c1	Cytochrome c oxidase subunit 7C, mitochondrial (Cytochrome c oxidase polypeptide VIIIA) (Cytochrome c oxidase polypeptide VIIc)	63	Cox7c_20	5992.16	75.2313	P80432 (13-63)	3.99e-09	P80432	(13-63		P80432_5992.206455	5992.21	75.4142	P80432 (13-63)	5.32e-10	P80432	13-63)		135000	113000			32200	156000	105000	519000	155000
216	2	6011.16	10.87	11.709	Q4KLJ0	(30-89	& P18437 (30-89		LOC100360316 Hmgn2 LOC102549131 rCG_30810	High mobility group nucleosomal binding domain 2 (High mobility group nucleosomal binding domain 2, isoform CRA_a) (Hypothetical protein LOC100360316) (Non-histone chromosomal protein HMG-17)	90				Q4KLJ0 (30-89) & P18437 (30-89)	1.39e-07 & 1.26e-10	Q4KLJ0	(30-89	& P18437 (30-89	P18437_6012.177915	6012.18	10.9988	P18437 (30-89)	3.86e-22	P18437	30-89)		711000	830600	1230000	1520000	2221900	3060000	2000000	2000000	2010000
218	1	6018.01	14.77	16.335	Q9EPJ0	2-53)			Nucks1 Nucks	Nuclear ubiquitous casein and cyclin-dependent kinase substrate 1	243									Q9EPJ0_6018.030455	6018.03	15.6475	Q9EPJ0 (2-53)	2.91e-11	Q9EPJ0	2-53)				22000	4780
219	1	6042.31	81.941	83.499	D3ZMR1	2-55)			Tomm7	Mitochondrial import receptor subunit TOM7 homolog (Translocase of outer membrane 7 kDa subunit homolog)	55									D3ZMR1_6042.322505	6042.32	82.7482	D3ZMR1 (2-55)	7.12e-05	D3ZMR1	2-55)		1270	2400						4050
220	1	6068.21	10.606	11.565	P18437	(31-90			Hmgn2 Hmg-17 Hmg17	Non-histone chromosomal protein HMG-17 (High mobility group nucleosome-binding domain-containing protein 2)	90	Hmgn2_10	6068.22	11.0977	P18437 (31-90)	4.12e-08	P18437	(31-90		P18437_6069.235765	6069.24	10.8993	P18437 (31-90)	1.19e-12	P18437	31-90)		41500	71500	50900	49900	73700		136800	120900	145300
222	1	6071.1	35.848	37.275	P02688-4	(2-57	[Acetyl] & [-145.0540]		Mbp	Myelin basic protein (MBP)	195	Mbp_40	6071.11	36.4548	P02688-4 (2-57) [Acetyl] & [-145.0540]	4.86e-08	P02688-4	(2-57	[Acetyl] & [-145.0540]	P02688-1_6072.112615	6072.11	37.3226	P02688-1 (2-55)	2.97e-11	P02688-1	2-55)					44400	40800
224	1	6075.35	78.462	79.441	A0A1B0GWY3	(1-51	[Acetyl]		Tomm5	Translocase of outer mitochondrial membrane 5	89	Tomm5_4	6075.34	78.4557	A0A1B0GWY3 (1-51) [Acetyl]	7.09e-17	A0A1B0GWY3	(1-51	[Acetyl]									339000	689000	285000	180000	49200	1180000	240000	590000	97600
225	1	6091.36	73.785	75.515	A0A1B0GWY3	(1-51	[Acetyl] & [Plus1Oxy]		Tomm5	Translocase of outer mitochondrial membrane 5	89	Tomm5_0	6091.36	74.6587	A0A1B0GWY3 (1-51) [Acetyl] & [Plus1Oxy]	6.08e-13	A0A1B0GWY3	(1-51	[Acetyl] & [Plus1Oxy]									23200
226	1	6136.95	23.308	24.968	A0A0G2K1L8	155-219)			A0A0G2K1L8	#N/A	219									A0A0G2K1L8_6136.983505	6136.98	24.4499	A0A0G2K1L8 (155-219)	1.34e-08	A0A0G2K1L8	155-219)					33500
227	2	6139.25	10.772	11.63	Q4KLJ0	(30-90	+ P18437 (30-90		LOC100360316 Hmgn2 LOC102549131 rCG_30810	High mobility group nucleosomal binding domain 2 (High mobility group nucleosomal binding domain 2, isoform CRA_a) (Hypothetical protein LOC100360316) (Non-histone chromosomal protein HMG-17)	90	LOC100360316_1 + Hmgn2_1	6139.25163 + 6139.25221	11.08766667 + 11.17466667	Q4KLJ0 (30-90) + P18437 (30-90)	6.87e-16 + 3.62e-20	Q4KLJ0	(30-90	+ P18437 (30-90	P18437_6140.272875	6140.27	11.2903	P18437 (30-90)	2.2e-30	P18437	30-90)		421000	648000	891000	647000	749000	1176000	1699000	1454000	2040000
229	1	6158.78	22.904	24.704	P07936	(168-226			Gap43	Neuromodulin (Axonal membrane protein GAP-43) (Growth-associated protein 43) (Protein F1)	226	Gap43_6	6158.78	24.2115	P07936 (168-226)	2.1e-07	P07936	(168-226		P07936_6159.802315	6159.8	24.1354	P07936 (168-226)	9.85e-07	P07936	168-226)							150000	327000	516000	334000
231	1	6161.92	76.112	77.079	P60881-1	2-54)			Snap25 Snap	Synaptosomal-associated protein 25 (SNAP-25) (Super protein) (SUP) (Synaptosomal-associated 25 kDa protein)	206									P60881-1_6161.936135	6161.94	76.465	P60881-1 (2-54)	1.25e-08	P60881-1	2-54)		38500	20800		17600	3820		25500	21900	75600
232	1	6211.27	10.481	12.031	P18437	(28-89			Hmgn2 Hmg-17 Hmg17	Non-histone chromosomal protein HMG-17 (High mobility group nucleosome-binding domain-containing protein 2)	90	Hmgn2_5	6211.28	11.3548	P18437 (28-89)	0.000122376	P18437	(28-89		P18437_6212.294005	6212.29	11.3052	P18437 (28-89)	9.75e-10	P18437	28-89)		8700	15600	40600	83400	156300		29900	29300	23400
234	2	6215.16	35.831	36.844	P02688-4	(2-57	[Acetyl] & [-1.0019]		Mbp	Myelin basic protein (MBP)	195	Mbp_30	6215.16	36.3102	P02688-4 (2-57) [Acetyl] & [-1.0019]	1.02e-08	P02688-4	(2-57	[Acetyl] & [-1.0019]	B0BN27_6215.146515	6215.15	36.2571	B0BN27 (277-332)	7.14e-05	B0BN27	277-332)		142000	124000	432000	480000	915000	237000	381000	77100	829000
235	2	6226.17	69.406	71.248	Q5XFV8	(2-57			Cox14	Cytochrome c oxidase assembly protein COX14	57	Cox14_4	6226.18	69.2602	Q5XFV8 (2-57)	9.73e-14	Q5XFV8	(2-57		Q5XFV8_6226.191765	6226.19	69.2145	Q5XFV8 (2-57)	1.95e-33	Q5XFV8	2-57)		290000	195000	353000			87000	131000		94200
236	1	6234.73	76.35	77.798	B5DFN0	(1-57	[Acetyl]		Cops9 Myeov2 rCG_55620	COP9 signalosome complex subunit 9	57	Cops9_1	6234.77	76.9615	B5DFN0 (1-57) [Acetyl]	3.76e-09	B5DFN0	(1-57	[Acetyl]	B5DFN0_6234.74954	6234.75	76.9056	B5DFN0 (1-57)	9.91e-15	B5DFN0	1-57)			101000	252000		45900		237000	217000	192000
237	1	6242.17	67.744	68.898	Q5XFV8	(2-57	[Plus1Oxy]		Cox14	Cytochrome c oxidase assembly protein COX14	57	Cox14_0	6242.18	67.93	Q5XFV8 (2-57) [Plus1Oxy]	6.09e-10	Q5XFV8	(2-57	[Plus1Oxy]									53600	45400	80400	32500	25800		25300
238	1	6257.14	21.089	22.52	A0A0G2K2D6	178-235)			Tppp	Tubulin polymerization-promoting protein (TPPP) (EC 3.6.5.-) (25 kDa brain-specific protein) (TPPP/p25) (p25-alpha)	218									A0A0G2K2D6_6257.164125	6257.16	22.1775	A0A0G2K2D6 (178-235)	4.86e-05	A0A0G2K2D6	178-235)		23900	21100	22400	56900	25200
239	1	6258.16	68.797	70.222	Q5XFV8	(2-57	[Plus2Oxy]		Cox14	Cytochrome c oxidase assembly protein COX14	57	Cox14_3	6258.18	69.0235	Q5XFV8 (2-57) [Plus2Oxy]	5.81e-08	Q5XFV8	(2-57	[Plus2Oxy]									68600	82500	87700	65400			47600
240	1	6271.29	70.918	72.245	Q9JJW3	(2-58	+ Q9JJW3 (1-58		Atp5mk Atp5md Dapit Usmg5	ATP synthase membrane subunit K, mitochondrial (ATP synthase membrane subunit DAPIT, mitochondrial) (Diabetes-associated protein in insulin-sensitive tissues) (Up-regulated during skeletal muscle growth protein 5)	58	Atp5mk_25 + Atp5mk_0	6271.27457 + 6271.27621	71.09733333 + 71.33333333	Q9JJW3 (2-58) + Q9JJW3 (1-58) [-132.0865]	6.72e-19 + 1.37e-17	Q9JJW3	(2-58	+ Q9JJW3 (1-58									4420000	663000	504000	103000	77100	514000	669000	290000	2020000
241	1	6272.17	35.561	36.84	P02688-4	(2-59	[Acetyl] & [-129.0965]		Mbp	Myelin basic protein (MBP)	195	Mbp_38	6272.18	36.3217	P02688-4 (2-59) [Acetyl] & [-129.0965]	4.27e-06	P02688-4	(2-59	[Acetyl] & [-129.0965]											55500
242	1	6272.33	68.33	70.327	Q9JJW3	(2-58			Atp5mk Atp5md Dapit Usmg5	ATP synthase membrane subunit K, mitochondrial (ATP synthase membrane subunit DAPIT, mitochondrial) (Diabetes-associated protein in insulin-sensitive tissues) (Up-regulated during skeletal muscle growth protein 5)	58	Atp5mk_7	6272.34	68.698	Q9JJW3 (2-58)	1.39e-27	Q9JJW3	(2-58		D4A786_6272.332175	6272.33	68.2702	D4A786 (2-58)	2.32e-56	D4A786	2-58)		4450000	2840000	1230000	1090000	589000	1130000	636000	1670000	869000
243	1	6273.81	23.753	25.242	P07936	(167-226			Gap43	Neuromodulin (Axonal membrane protein GAP-43) (Growth-associated protein 43) (Protein F1)	226	Gap43_18	6273.81	24.8453	P07936 (167-226)	2.8e-05	P07936	(167-226		P07936_6274.829255	6274.83	24.0395	P07936 (167-226)	1.05e-06	P07936	167-226)						14600		140500	287000	179300
245	1	6288.31	63.611	65.085	Q9JJW3	(2-58	[Plus1Oxy]		Atp5mk Atp5md Dapit Usmg5	ATP synthase membrane subunit K, mitochondrial (ATP synthase membrane subunit DAPIT, mitochondrial) (Diabetes-associated protein in insulin-sensitive tissues) (Up-regulated during skeletal muscle growth protein 5)	58	Atp5mk_1	6288.31	63.6828	Q9JJW3 (2-58) [Plus1Oxy]	1.16e-19	Q9JJW3	(2-58	[Plus1Oxy]									867000	739000	317000	536000	88300	290000	359000	124000	143000
246	1	6289.15	66.913	68.533	P80431	(25-80			Cox7b	Cytochrome c oxidase subunit 7B, mitochondrial (Cytochrome c oxidase polypeptide VIIb)	80	Cox7b_3	6289.14	67.0353	P80431 (25-80)	4.63e-26	P80431	(25-80		P80431_6289.159515	6289.16	68.1184	P80431 (25-80)	1.11e-73	P80431	25-80)			594000				384000	597000	416000
247	1	6304.31	68.761	70.362	Q9JJW3	(2-58	[Plus2Oxy]		Atp5mk Atp5md Dapit Usmg5	ATP synthase membrane subunit K, mitochondrial (ATP synthase membrane subunit DAPIT, mitochondrial) (Diabetes-associated protein in insulin-sensitive tissues) (Up-regulated during skeletal muscle growth protein 5)	58	Atp5mk_10	6304.33	69.0357	Q9JJW3 (2-58) [Plus2Oxy]	1.24e-24	Q9JJW3	(2-58	[Plus2Oxy]									1540000	1260000	627000	1220000	432000	2040000	161000	2230000	922000
248	1	6320.3	63.611	64.56	Q9JJW3	(2-58	[Plus1Oxy] & [Plus2Oxy]		Atp5mk Atp5md Dapit Usmg5	ATP synthase membrane subunit K, mitochondrial (ATP synthase membrane subunit DAPIT, mitochondrial) (Diabetes-associated protein in insulin-sensitive tissues) (Up-regulated during skeletal muscle growth protein 5)	58	Atp5mk_3	6320.34	63.8385	Q9JJW3 (2-58) [Plus1Oxy] & [Plus2Oxy]	4.43e-18	Q9JJW3	(2-58	[Plus1Oxy] & [Plus2Oxy]									294000	232000		201000	33700			106000	21200
249	1	6321.14	67.414	68.48	P80431	(25-80	[32.1610]		Cox7b	Cytochrome c oxidase subunit 7B, mitochondrial (Cytochrome c oxidase polypeptide VIIb)	80	Cox7b_1	6321.14	67.7945	P80431 (25-80) [32.1610]	2.63e-21	P80431	(25-80	[32.1610]									53600	57100	405000	62300	54100	163000	339000	500000	609000
250	1	6336.29	64.509	66.276	Q9JJW3	(2-58	[Phosph] & [NH3_Loss]		Atp5mk Atp5md Dapit Usmg5	ATP synthase membrane subunit K, mitochondrial (ATP synthase membrane subunit DAPIT, mitochondrial) (Diabetes-associated protein in insulin-sensitive tissues) (Up-regulated during skeletal muscle growth protein 5)	58	Atp5mk_4	6336.29	65.0383	Q9JJW3 (2-58) [Phosph] & [NH3_Loss]	1.53e-13	Q9JJW3	(2-58	[Phosph] & [NH3_Loss]													119000		82500	194000	108000
251	1	6337.12	67.904	68.843	P80431	(25-80	[47.9690]		Cox7b	Cytochrome c oxidase subunit 7B, mitochondrial (Cytochrome c oxidase polypeptide VIIb)	80	Cox7b_4	6337.12	68.0298	P80431 (25-80) [47.9690]	8.43e-26	P80431	(25-80	[47.9690]									178000	187000	422000	454000	389000	425000	304000	507000	939000
252	1	6339.9	49.27	53.7	P0CG51	(1-57	[-26.3143]		Ubb	Polyubiquitin-B [Cleaved into: Ubiquitin]	305	Ubb_0	6339.91	51.4273	P0CG51 (1-57) [-26.3143]	3.21e-07	P0CG51	(1-57	[-26.3143]									1820000	4720000	9210000	322000			16000000
253	1	6340.37	10.581	12.004	P18437	(28-90			Hmgn2 Hmg-17 Hmg17	Non-histone chromosomal protein HMG-17 (High mobility group nucleosome-binding domain-containing protein 2)	90	Hmgn2_0	6340.37	11.246	P18437 (28-90)	5.24e-06	P18437	(28-90		P18437_6340.388965	6340.39	11.1919	P18437 (28-90)	3.61e-13	P18437	28-90)					17300	6090
254	1	6350.25	70.469	72.449	D3ZS75	(24-76	[19.1114]		Ndufc1 rCG_49984	NADH dehydrogenase [ubiquinone] 1 subunit C1, mitochondrial (Complex I-KFYI) (NADH-ubiquinone oxidoreductase KFYI subunit)	76	Ndufc1_0	6350.25	71.6898	D3ZS75 (24-76) [19.1114]	1.62e-12	D3ZS75	(24-76	[19.1114]									5740	304000	104000	71600
255	1	6368.37	10.64	11.976	P18437	27-89)			Hmgn2 Hmg-17 Hmg17	Non-histone chromosomal protein HMG-17 (High mobility group nucleosome-binding domain-containing protein 2)	90									P18437_6368.395115	6368.4	11.1919	P18437 (27-89)	2.9e-11	P18437	27-89)				11100	44800	86200				9400
256	1	6378.13	74.377	76.399	P80432	(9-63	[-50.0760]		Cox7c Cox7c1	Cytochrome c oxidase subunit 7C, mitochondrial (Cytochrome c oxidase polypeptide VIIIA) (Cytochrome c oxidase polypeptide VIIc)	63	Cox7c_45	6378.14	75.1702	P80432 (9-63) [-50.0760]	5.43e-07	P80432	(9-63	[-50.0760]										176000		76100			462000	536000
257	1	6380.35	67.805	69.657	Q9JJW3	(2-58	[107.9982]		Atp5mk Atp5md Dapit Usmg5	ATP synthase membrane subunit K, mitochondrial (ATP synthase membrane subunit DAPIT, mitochondrial) (Diabetes-associated protein in insulin-sensitive tissues) (Up-regulated during skeletal muscle growth protein 5)	58	Atp5mk_11	6380.36	68.5762	Q9JJW3 (2-58) [107.9982]	2.87e-12	Q9JJW3	(2-58	[107.9982]										41400
258	1	6395.4	65.835	66.706	C0HLN0	(1-54	[Acetyl]		Pigbos1	Protein PIGBOS1 (PIGB opposite strand protein 1 homolog)	54	Pigbos1_2	6395.39	66.067	C0HLN0 (1-54) [Acetyl]	2.8e-23	C0HLN0	(1-54	[Acetyl]									487000	444000	357000	191000	118000	132000	136000	464000	30900
259	1	6412.39	63.019	64.296	C0HLN0	(1-54	[57.9958]		Pigbos1	Protein PIGBOS1 (PIGB opposite strand protein 1 homolog)	54	Pigbos1_0	6412.42	63.4495	C0HLN0 (1-54) [57.9958]	1.24e-11	C0HLN0	(1-54	[57.9958]									76800					31200
260	1	6474.92	24.631	25.499	P07936	(165-226			Gap43	Neuromodulin (Axonal membrane protein GAP-43) (Growth-associated protein 43) (Protein F1)	226	Gap43_14	6474.92	24.854	P07936 (165-226)	3.44e-07	P07936	(165-226										34500	11400	107000	72800	65300	92800	107000	98800	82000
261	1	6520.06	83.902	84.68	O35987	(2-60	[Acetyl]		Nsfl1c	NSFL1 cofactor p47 (XY body-associated protein XY40) (p97 cofactor p47)	370	Nsfl1c_0	6520.06	84.1695	O35987 (2-60) [Acetyl]	6.83e-06	O35987	(2-60	[Acetyl]														136000
262	1	6520.07	80.577	81.179	O35987	(2-60	[Acetyl]		Nsfl1c	NSFL1 cofactor p47 (XY body-associated protein XY40) (p97 cofactor p47)	370	Nsfl1c_2	6520.07	80.9167	O35987 (2-60) [Acetyl]	1.7e-05	O35987	(2-60	[Acetyl]	O35987_6520.089385	6520.09	81.5078	O35987 (2-60)	2.32e-15	O35987	2-60)				2690		5100	136000	45100	49900	43300
263	1	6534.43	81.989	82.715	A9UMV7	(1-56			Uqcr11 LOC686442 Uqcr rCG_29512	RCG29512 (Uqcr protein)	56	Uqcr11_2	6534.43	82.1808	A9UMV7 (1-56)	5.78e-17	A9UMV7	(1-56		A9UMV7_6534.444095	6534.44	82.1632	A9UMV7 (1-56)	7.01e-28	A9UMV7	1-56)		13200	35000	4790	6200	2790	100000	9290	40900	8140
264	1	6550.42	77.256	78.37	A9UMV7	(1-56	[Plus1Oxy]		Uqcr11 LOC686442 Uqcr rCG_29512	RCG29512 (Uqcr protein)	56	Uqcr11_0	6550.41	77.9703	A9UMV7 (1-56) [Plus1Oxy]	4.89e-12	A9UMV7	(1-56	[Plus1Oxy]									23900	44700		26100
265	1	6566.42	76.957	78.175	A9UMV7	(1-56	[Plus2Oxy]		Uqcr11 LOC686442 Uqcr rCG_29512	RCG29512 (Uqcr protein)	56	Uqcr11_1	6566.41	77.4555	A9UMV7 (1-56) [Plus2Oxy]	1.97e-16	A9UMV7	(1-56	[Plus2Oxy]									31400	159000	37600	123000	12700		28900	120000
266	1	6600.59	64.296	65.375	P04636	(25-88			Mdh2 Mor1	Malate dehydrogenase, mitochondrial (EC 1.1.1.37)	338	Mdh2_1	6600.6	65.4533	P04636 (25-88)	6.16e-06	P04636	(25-88		P04636_6600.607035	6600.61	65.3875	P04636 (25-88)	3.85e-17	P04636	25-88)		286000	441000		70000	50400	167000	197000	137000
268	1	6605.41	71.921	73.524	P20156	(285-346			Vgf	Neurosecretory protein VGF (VGF8a protein) [Cleaved into: VGF(24-63); VGF(180-194); VGF(375-407); Neuroendocrine regulatory peptide-1 (NERP-1); Neuroendocrine regulatory peptide-2 (NERP-2); VGF-derived peptide TLQP-11; VGF-derived peptide TLQP-21; VGF-derived peptide TLQP-30; VGF-derived peptide TLQP-62; VGF-derived peptide HFHH-10; VGF-derived peptide AQEE-30; VGF-derived peptide LQEQ-19]	617	Vgf_5	6605.41	73.5775	P20156 (285-346)	1.23e-06	P20156	(285-346		F1LP80_6606.428985	6606.43	72.9442	F1LP80 (285-346)	5.55e-30	F1LP80	285-346)								436000	806000	338000
269	1	6630.16	72.009	73.382	Q8BFS3	53-115)			Rln3 Insl7	Relaxin-3 (Insulin-like peptide INSL7) (Insulin-like peptide 7) (Prorelaxin R3) [Cleaved into: Relaxin-3 B chain; Relaxin-3 A chain]	140									Q8BFS3_6630.163875	6630.16	72.5408	Q8BFS3 (53-115)	3.18e-38	Q8BFS3	53-115)								167000
270	1	6643.73	15.948	18.181	P62864	(1-59			Fau	40S ribosomal protein S30	59	Fau_1	6643.79	15.1702	P62864 (1-59)	9.64e-06	P62864	(1-59										37800
271	1	6644.39	76.511	78.253	P35171	(24-83			Cox7a2 Cox7a3 Cox7al	Cytochrome c oxidase subunit 7A2, mitochondrial (Cytochrome c oxidase subunit VIIa-liver/heart) (Cytochrome c oxidase subunit VIIa-L)	83	Cox7a2_6	6644.4	78.3043	P35171 (24-83)	2.31e-30	P35171	(24-83		P35171_6644.409515	6644.41	78.2529	P35171 (24-83)	1.88e-60	P35171	24-83)		1720000	3500000	538000	1640000	137000		1430000	1960000	188000
272	1	6660.39	73.64	78.253	P35171	(24-83	[Plus1Oxy]		Cox7a2 Cox7a3 Cox7al	Cytochrome c oxidase subunit 7A2, mitochondrial (Cytochrome c oxidase subunit VIIa-liver/heart) (Cytochrome c oxidase subunit VIIa-L)	83	Cox7a2_5	6660.41	77.0722	P35171 (24-83) [Plus1Oxy]	2.45e-15	P35171	(24-83	[Plus1Oxy]									2240000	2210000		1290000			386000	891000	39000
273	1	6660.39	72.863	74.328	P35171	(24-83	[Plus1Oxy] + P35171 (24-83		Cox7a2 Cox7a3 Cox7al	Cytochrome c oxidase subunit 7A2, mitochondrial (Cytochrome c oxidase subunit VIIa-liver/heart) (Cytochrome c oxidase subunit VIIa-L)	83	Cox7a2_7 + Cox7a2_0	6660.37882 + 6660.38609	73.21566667 + 73.10366667	P35171 (24-83) [Plus1Oxy] + P35171 (24-83) [Plus1Oxy]	1.76e-12 + 3.91e-21	P35171	(24-83	[Plus1Oxy] + P35171 (24-83												124000
274	2	6673.52	98.417	99.333	D4A7Y9	(48-107			Smdt1_2	Smdt1_2	107	Smdt1_2	6673.52	99.1183	D4A7Y9 (48-107)	4.4e-13	D4A7Y9	(48-107		D4A7Y9_6673.543605	6673.54	99.0903	D4A7Y9 (48-107)	1.85e-09	D4A7Y9	48-107)		75700	111000	145000	37800	25700	191000	87800	66000	46400
275	1	6689.53	96.861	97.536	D4A7Y9	(48-107	[Plus1Oxy]		Smdt1_0	Smdt1_0	107	Smdt1_0	6689.51	96.8935	D4A7Y9 (48-107) [Plus1Oxy]	1.2e-08	D4A7Y9	(48-107	[Plus1Oxy]									27100	50800	54900	18200	14600	41600	10700	14300	13200
276	1	6714.23	41.37	42.591	P63055	(2-62	[Acetyl]		Pcp4 Pep19	Calmodulin regulator protein PCP4 (Brain-specific polypeptide PEP-19) (Purkinje cell protein 4)	62	Pcp4_4	6714.24	41.1787	P63055 (2-62) [Acetyl]	4.12e-13	P63055	(2-62	[Acetyl]	P63055_6714.26036	6714.26	41.7334	P63055 (2-62)	1.71e-24	P63055	2-62)		543000	250000	2780000	1790000	1430000	233000	248000
277	1	6716.2	41.872	43.432	P63055	(1-62	[-86.8870]		Pcp4 Pep19	Calmodulin regulator protein PCP4 (Brain-specific polypeptide PEP-19) (Purkinje cell protein 4)	62	Pcp4_0	6716.2	42.833	P63055 (1-62) [-86.8870]	2.35e-08	P63055	(1-62	[-86.8870]									55100
278	1	6724.03	43.555	48.775	Q32ZH6	21-79)	half cystine@1, half cystine@1, half cystine@1, half cystine@1 PSI-MOD:798@5|PSI-MOD:798@12|PSI-MOD:798@26|PSI-MOD:798@32		Defb15	Beta-defensin 15 (BD-15) (Defensin, beta 15)	79									Q32ZH6_6724.07532	6724.08	46.5892	Q32ZH6 (21-79) half cystine@1, half cystine@1, half cystine@1, half cystine@1 PSI-MOD:798@5|PSI-MOD:798@12|PSI-MOD:798@26|PSI-MOD:798@32	207.01	Q32ZH6	21-79)	half cystine@1, half cystine@1, half cystine@1, half cystine@1 PSI-MOD:798@5|PSI-MOD:798@12|PSI-MOD:798@26|PSI-MOD:798@32	4480000		22300000		29700000	76100000	14500000	58200000
279	1	6726.36	71.781	73.205	D3ZLH5	847-911)			Plxnb3	Plexin-B3 (Protein Plxnb3)	1902									D3ZLH5_6726.429885	6726.43	72.1978	D3ZLH5 (847-911)	1.83e-07	D3ZLH5	847-911)		265000	428000	68800		37400	139000		80600	16300
280	1	6754.96	67.614	68.609	P20156	423-482)	O-phospho-L-serine@1 RESID:37@0		Vgf	Neurosecretory protein VGF (VGF8a protein) [Cleaved into: VGF(24-63); VGF(180-194); VGF(375-407); Neuroendocrine regulatory peptide-1 (NERP-1); Neuroendocrine regulatory peptide-2 (NERP-2); VGF-derived peptide TLQP-11; VGF-derived peptide TLQP-21; VGF-derived peptide TLQP-30; VGF-derived peptide TLQP-62; VGF-derived peptide HFHH-10; VGF-derived peptide AQEE-30; VGF-derived peptide LQEQ-19]	617									P20156_6754.987546	6754.99	68.6253	P20156 (423-482) O-phospho-L-serine@1 RESID:37@0	7.37e-24	P20156	423-482)	O-phospho-L-serine@1 RESID:37@0	58400	133000	145000	158000	62400		354000	986000	280000
281	1	6790.35	69.592	70.681	B2RZD6	23-82)			Ndufa4 rCG_28086	Ndufa4 protein (Ndufa4, mitochondrial complex-associated) (RCG28086, isoform CRA_a)	82									B2RZD6_6790.370605	6790.37	70.0292	B2RZD6 (23-82)	2.79e-09	B2RZD6	23-82)		58100
282	1	6801.28	24.212	25.106	A0A0G2K1L8	147-219)			A0A0G2K1L8	#N/A	219									A0A0G2K1L8_6801.301515	6801.3	25.2733	A0A0G2K1L8 (147-219)	5.17e-33	A0A0G2K1L8	147-219)			23700		29600				232000
283	1	6818.09	53.436	54.877	Q4V8L0	141-198)			Timp3 rCG_49172	Metalloproteinase inhibitor 3 (Tissue inhibitor of metalloproteinases 3)	211									Q4V8L0_6818.084525	6818.08	53.7546	Q4V8L0 (141-198)	5.37e-06	Q4V8L0	141-198)					417000
284	2	6821.51	63.935	65.104	Q63754	(1-65	[Acetyl]		Sncb	Beta-synuclein (Phosphoneuroprotein 14) (PNP 14)	137	Sncb_5	6821.51	64.277	Q63754 (1-65) [Acetyl]	1.44e-21	Q63754	(1-65	[Acetyl]	A0A0G2JSQ1_6821.5292	6821.53	64.3663	A0A0G2JSQ1 (1-65)	4.79e-55	A0A0G2JSQ1	1-65)		1050000	462000		449000	67200		78300	173000
285	1	6826.27	74.648	76.366	P80432	(6-63	[-27.2205]		Cox7c Cox7c1	Cytochrome c oxidase subunit 7C, mitochondrial (Cytochrome c oxidase polypeptide VIIIA) (Cytochrome c oxidase polypeptide VIIc)	63	Cox7c_55	6826.27	75.1723	P80432 (6-63) [-27.2205]	6.18e-07	P80432	(6-63	[-27.2205]															359000	264000
286	1	6852.4	63.578	65.394	P60042	(25-85			Sst Smst	Somatostatin (somatotropin release-inhibiting factor) (SRIF) [Cleaved into: Antrin; Somatostatin-28; Somatostatin-14; Neuronostatin (NST)]	116	Sst_0	6852.4	64.2445	P60042 (25-85)	2.08e-09	P60042	(25-85		P60042_6852.419125	6852.42	64.1731	P60042 (25-85)	1.69e-19	P60042	25-85)		19400					76100		123000
287	1	6862.56	62.168	63.435	P0DN35	(2-57			Ndufb1	NADH dehydrogenase [ubiquinone] 1 beta subcomplex subunit 1 (Complex I-MNLL) (CI-MNLL) (NADH-ubiquinone oxidoreductase MNLL subunit)	57	Ndufb1_4	6862.57	62.0562	P0DN35 (2-57)	2.18e-27	P0DN35	(2-57		P0DN35_6862.578375	6862.58	61.5528	P0DN35 (2-57)	6.25e-65	P0DN35	2-57)		9060000	4760000	1320000	32100	637000	705000	1720000	2270000	1350000
288	1	6878.56	61.113	62.473	P0DN35	(2-57	[Plus1Oxy]		Ndufb1	NADH dehydrogenase [ubiquinone] 1 beta subcomplex subunit 1 (Complex I-MNLL) (CI-MNLL) (NADH-ubiquinone oxidoreductase MNLL subunit)	57	Ndufb1_3	6878.57	61.096	P0DN35 (2-57) [Plus1Oxy]	6.72e-22	P0DN35	(2-57	[Plus1Oxy]									1823000	893000	233000	690500	162000	414000	1700000	409000	213800
290	1	6894.55	56.641	59.969	P0DN35	(2-57	[Plus2Oxy]		Ndufb1	NADH dehydrogenase [ubiquinone] 1 beta subcomplex subunit 1 (Complex I-MNLL) (CI-MNLL) (NADH-ubiquinone oxidoreductase MNLL subunit)	57	Ndufb1_6	6894.56	59.5598	P0DN35 (2-57) [Plus2Oxy]	2.67e-14	P0DN35	(2-57	[Plus2Oxy]									145000
291	1	6909.64	68.428	70.63	D3Z9R8	(1-60			Atp5mpl	ATP synthase subunit ATP5MPL, mitochondrial (6.8 kDa mitochondrial proteolipid protein) (MLQ) (ATP synthase membrane subunit 6.8PL)	60	Atp5mj_7	6909.62	68.4755	D3Z9R8 (1-60)	1.85e-20	D3Z9R8	(1-60		D3Z9R8_6909.652755	6909.65	68.4352	D3Z9R8 (1-60)	1.89e-48	D3Z9R8	1-60)		2180000	855000		663000		349000	285000	489000
292	1	6910.55	59.004	62.746	P0DN35	(2-57	[Plus1Oxy] & [Plus2Oxy]		Ndufb1	NADH dehydrogenase [ubiquinone] 1 beta subcomplex subunit 1 (Complex I-MNLL) (CI-MNLL) (NADH-ubiquinone oxidoreductase MNLL subunit)	57	Ndufb1_0	6910.56	60.9795	P0DN35 (2-57) [Plus1Oxy] & [Plus2Oxy]	1.26e-15	P0DN35	(2-57	[Plus1Oxy] & [Plus2Oxy]									180000	245000				110000
293	1	6915.68	17.911	19.119	P06302	(52-112			Ptma	Prothymosin alpha [Cleaved into: Prothymosin alpha, N-terminally processed; Thymosin alpha]	112	Ptma_3	6915.68	17.9062	P06302 (52-112)	1.39e-20	P06302	(52-112		P06302_6916.701145	6916.7	17.7946	P06302 (52-112)	6.54e-17	P06302	52-112)					334000	517000	468000	777000	853000	461000
295	1	6925.63	64.998	69.227	D3Z9R8	(1-60	[Plus1Oxy]		Atp5mpl	ATP synthase subunit ATP5MPL, mitochondrial (6.8 kDa mitochondrial proteolipid protein) (MLQ) (ATP synthase membrane subunit 6.8PL)	60	Atp5mj_0	6925.64	68.11	D3Z9R8 (1-60) [Plus1Oxy]	4.47e-11	D3Z9R8	(1-60	[Plus1Oxy]									234000	308000						154000
296	2	6941.63	69.133	71.782	D3Z9R8	(1-60	[Plus2Oxy]		Atp5mpl	ATP synthase subunit ATP5MPL, mitochondrial (6.8 kDa mitochondrial proteolipid protein) (MLQ) (ATP synthase membrane subunit 6.8PL)	60	Atp5mj_1	6941.64	69.8028	D3Z9R8 (1-60) [Plus2Oxy]	7.97e-16	D3Z9R8	(1-60	[Plus2Oxy]	B0BNE2_6941.595495	6941.6	69.3542	B0BNE2 (92-151)	2.4e-05	B0BNE2	92-151)		1960000	1760000	271000	460000				614000
297	1	6947.18	56.201	59.411	Q63467	22-81)	half cystine@1, half cystine@1 PSI-MOD:798@26|PSI-MOD:798@43		Tff1 Ps2	Trefoil factor 1 (Protein pS2)	81									Q63467_6947.12153	6947.12	58.1238	Q63467 (22-81) half cystine@1, half cystine@1 PSI-MOD:798@26|PSI-MOD:798@43	62.2135	Q63467	22-81)	half cystine@1, half cystine@1 PSI-MOD:798@26|PSI-MOD:798@43							7570000
298	1	6991.61	65.596	67.287	A0A0G2JSQ1	1-67)			Sncb rCG_24091	Beta-synuclein	134									A0A0G2JSQ1_6991.63472	6991.63	65.8202	A0A0G2JSQ1 (1-67)	4.24e-18	A0A0G2JSQ1	1-67)		44700	96500					256000	525000
299	1	6993.6	64.702	66.612	P0DN35	1-57)			Ndufb1	NADH dehydrogenase [ubiquinone] 1 beta subcomplex subunit 1 (Complex I-MNLL) (CI-MNLL) (NADH-ubiquinone oxidoreductase MNLL subunit)	57									P0DN35_6993.618865	6993.62	65.1036	P0DN35 (1-57)	1.13e-30	P0DN35	1-57)		68800	140000		47200			125000
300	2	7031.36	24.388	25.569	A0A0G2K1L8	(145-219			Basp1	#N/A	#N/A	Basp1_24	7031.36	24.547	A0A0G2K1L8 (145-219)	9.37e-23	A0A0G2K1L8	(145-219		A0A0G2K1L8_7031.391785	7031.39	25.1312	A0A0G2K1L8 (145-219)	1.4e-43	A0A0G2K1L8	145-219)		144000	151000	96400	381000	104000			186000
301	1	7057.73	33.14	34.239	P47942	505-572)			Dpysl2	Dihydropyrimidinase-related protein 2 (DRP-2) (Collapsin response mediator protein 2) (CRMP-2) (Turned on after division 64 kDa protein) (TOAD-64)	572									P47942_7057.756095	7057.76	33.3661	P47942 (505-572)	2.86e-05	P47942	505-572)		12200						23100
302	2	7093.54	64.364	66.01	P60042	(25-87			Sst Smst	Somatostatin (somatotropin release-inhibiting factor) (SRIF) [Cleaved into: Antrin; Somatostatin-28; Somatostatin-14; Neuronostatin (NST)]	116	Sst_2	7093.53	64.686	P60042 (25-87)	3.11e-13	P60042	(25-87		P60042_7093.561765	7093.56	64.9637	P60042 (25-87)	7.12e-19	P60042	25-87)		120000	575000		439000	167000	565000	2990000	2160000
303	2	7108.48	21.756	24.26	A0A0G2K0M8	(946-1016			Ncam1	Neural cell adhesion molecule 1	1016	Ncam1_1	7108.48	22.9873	A0A0G2K0M8 (946-1016)	2.15e-14	A0A0G2K0M8	(946-1016		A0A0G2K0M8_7108.512275	7108.51	22.9349	A0A0G2K0M8 (946-1016)	6.76e-28	A0A0G2K0M8	946-1016)		11700	15700		51300		131000	64900	1380000	216000
304	1	7110.55	63.531	65.09	P60042	(25-87	[17.2208]		Sst Smst	Somatostatin (somatotropin release-inhibiting factor) (SRIF) [Cleaved into: Antrin; Somatostatin-28; Somatostatin-14; Neuronostatin (NST)]	116	Sst_3	7110.57	64.4617	P60042 (25-87) [17.2208]	4.76e-08	P60042	(25-87	[17.2208]										56600				148000
305	1	7122.99	19.594	20.286	P04550	(19-79			Ptms Znbp	Parathymosin (Zinc-binding 11.5 kDa protein)	102	Ptms_4	7122.99	20.2037	P04550 (19-79)	0.000113873	P04550	(19-79		B3DM95_7123.022295	7123.02	20.1854	B3DM95 (19-79)	6.77e-24	B3DM95	19-79)		79800	60500	197000	65300	43500	120000	54200	64600
306	1	7124.79	93.869	95.013	Q3KRE3	(2-68	[Acetyl] & [-10.9462]		Gng10	Guanine nucleotide-binding protein subunit gamma	68	Gng10_2	7124.78	94.544	Q3KRE3 (2-68) [Acetyl] & [-10.9462]	4.87e-21	Q3KRE3	(2-68	[Acetyl] & [-10.9462]									10900	12500
307	1	7154.69	76.302	78.943	P35171	(20-83	[-25.7936]		Cox7a2 Cox7a3 Cox7al	Cytochrome c oxidase subunit 7A2, mitochondrial (Cytochrome c oxidase subunit VIIa-liver/heart) (Cytochrome c oxidase subunit VIIa-L)	83	Cox7a2_11	7154.7	77.159	P35171 (20-83) [-25.7936]	3e-08	P35171	(20-83	[-25.7936]									344000	559000		37100				170000
308	1	7155.63	60.292	62.221	Q9WUC4	(2-68			Atox1 Rah1	Copper transport protein ATOX1 (ATX1 homolog protein Rah1) (Metal transport protein ATX1)	68	Atox1_1	7155.62	60.7532	Q9WUC4 (2-68)	1.9e-32	Q9WUC4	(2-68		Q9WUC4_7156.649675	7156.65	60.6889	Q9WUC4 (2-68)	4.41e-68	Q9WUC4	2-68)		1354000	616000	1750000	106000	0	73900	367000	0	0
310	1	7185.6	32.596	34.82	P02688-2	10-74)			Mbp	Myelin basic protein (MBP)	195									P02688-2_7185.632915	7185.63	33.2221	P02688-2 (10-74)	5.4e-07	P02688-2	10-74)		46800	25900	32800	139000	255000
311	2	7211.67	64.974	67.412	P80431	(17-80			Cox7b	Cytochrome c oxidase subunit 7B, mitochondrial (Cytochrome c oxidase polypeptide VIIb)	80	Cox7b_0	7211.67	66.7255	P80431 (17-80)	5.41e-13	P80431	(17-80		P80431_7211.694355	7211.69	66.6408	P80431 (17-80)	1.62e-16	P80431	17-80)		11900							353000
312	1	7251.09	17.983	18.837	B3DM95	19-80)			Ptms	Parathymosin	102									B3DM95_7251.117255	7251.12	18.7831	B3DM95 (19-80)	5.92e-12	B3DM95	19-80)					39000	34400
313	1	7281.35	58.318	59.729	A0A0G2JSQ1	68-134)			Sncb rCG_24091	Beta-synuclein	134									A0A0G2JSQ1_7281.370975	7281.37	58.6412	A0A0G2JSQ1 (68-134)	1.19e-10	A0A0G2JSQ1	68-134)		367000	617000					884000	886000
314	1	7376.9	77.087	78.37	P43425	(2-68	[Acetyl] & [-52.9949]		Gng7 Gngt7	Guanine nucleotide-binding protein G(I)/G(S)/G(O) subunit gamma-7	68	Gng7_2	7376.91	77.3035	P43425 (2-68) [Acetyl] & [-52.9949]	4.12e-06	P43425	(2-68	[Acetyl] & [-52.9949]									328000	672000	209000	157000	49800	478000	175000	189000	58100
315	1	7390.96	94.093	95.12	Q3KRE3	(2-68	[Acetyl] & [255.4367]		Gng10	Guanine nucleotide-binding protein subunit gamma	68	Gng10_0	7390.95	94.5932	Q3KRE3 (2-68) [Acetyl] & [255.4367]	1e-06	Q3KRE3	(2-68	[Acetyl] & [255.4367]									74700
316	1	7391.9	69.844	71.495	P02401	(1-72			Rplp2 Rp2	60S acidic ribosomal protein P2	115	Rplp2_1	7391.94	70.4295	P02401 (1-72)	2.06e-12	P02401	(1-72		D4A4D5_7391.940115	7391.94	70.2902	D4A4D5 (1-72)	5.85e-40	D4A4D5	1-72)		755000	386000	255000	185000
319	1	7496.99	85.656	87.114	P63219	(2-68	[Acetyl] & [272.2415]		Gng5 Gngt5	Guanine nucleotide-binding protein G(I)/G(S)/G(O) subunit gamma-5	68	Gng5_1	7496.99	86.0352	P63219 (2-68) [Acetyl] & [272.2415]	9.09e-07	P63219	(2-68	[Acetyl] & [272.2415]	P63219_7497.025401	7497.03	86.3937	P63219 (2-68) S-geranylgeranyl-L-cysteine@1 RESID:104@63	3.59e-11	P63219	2-68)	S-geranylgeranyl-L-cysteine@1 RESID:104@63	38600	89800	23100	79600	12600
320	1	7526.85	12.398	13.286	Q5U1W8	(25-96			Hmgn1	High-mobility group nucleosome binding domain 1	96	LOC100911295_1	7526.86	13.3325	Q5U1W8 (25-96)	1.32e-06	Q5U1W8	(25-96										8670	26800	38200	16200	27200	30700	49600	86000	42900
322	1	7532.49	42.731	44.943	Q04940	(1-78	[Acetyl]		Nrgn	Neurogranin (Ng) (Protein kinase C substrate 7.5 kDa protein) (RC3) [Cleaved into: NEUG(55-78)]	78	Nrgn_0	7532.48	43.9785	Q04940 (1-78) [Acetyl]	1.75e-16	Q04940	(1-78	[Acetyl]									3960000	995000	5220000
323	1	7533.5	43.131	44.671	Q04940	1-78)			Nrgn	Neurogranin (Ng) (Protein kinase C substrate 7.5 kDa protein) (RC3) [Cleaved into: NEUG(55-78)]	78									Q04940_7533.5186	7533.52	43.9257	Q04940 (1-78)	3.2e-17	Q04940	1-78)		1530000	349000	342000
324	1	7556.75	32.527	34.464	P02688-2	2-69)			Mbp	Myelin basic protein (MBP)	195									P02688-2_7556.788255	7556.79	33.4456	P02688-2 (2-69)	6.8e-05	P02688-2	2-69)		127000	99300	87300	319000	455000	74800	663000	159000	1020000
325	1	7658.11	73.785	75.227	D3Z9I1	(41-108			Coa3 rCG_33185	Cytochrome c oxidase assembly factor 3	108	Coa3_0	7658.11	74.593	D3Z9I1 (41-108)	1.02e-15	D3Z9I1	(41-108		D3Z9I1_7659.097735	7659.1	74.5214	D3Z9I1 (41-108)	5.76e-20	D3Z9I1	41-108)		38100
327	1	7664.06	71.785	73.205	C0HLM6	(2-69			Smim20	Small integral membrane protein 20 (Mitochondrial translation regulation assembly intermediate of cytochrome c oxidase protein of 7 kDa) (MITRAC7) [Cleaved into: Phoenixin-14 (PNX-14); Phoenixin-20 (PNX-20)]	69	Smim20_3	7664.08	72.3008	C0HLM6 (2-69)	5.93e-21	C0HLM6	(2-69										218000
328	1	7672.69	22.541	24.657	A0A0G2K1L8	(139-219			Basp1	#N/A	#N/A	Basp1_18	7672.69	24.0923	A0A0G2K1L8 (139-219)	1.07e-13	A0A0G2K1L8	(139-219		A0A0G2K1L8_7673.725455	7673.73	24.0386	A0A0G2K1L8 (139-219)	8.74e-22	A0A0G2K1L8	139-219)		33100	44400		42500				169500
330	1	7680.08	68.33	70.076	C0HLM6	(2-69	[Plus1Oxy]		Smim20	Small integral membrane protein 20 (Mitochondrial translation regulation assembly intermediate of cytochrome c oxidase protein of 7 kDa) (MITRAC7) [Cleaved into: Phoenixin-14 (PNX-14); Phoenixin-20 (PNX-20)]	69	Smim20_0	7680.08	68.8142	C0HLM6 (2-69) [Plus1Oxy]	2.83e-09	C0HLM6	(2-69	[Plus1Oxy]									46800	55500	45800		29500	63400		27000
331	1	7700.95	40.946	43.07	D3ZMP6	(1-64			Nop10 LOC100360065 rCG_26998	Nucleolar protein 10	64	Nop10_0	7700.95	41.4278	D3ZMP6 (1-64)	4.23e-06	D3ZMP6	(1-64		D3ZMP6_7700.968585	7700.97	41.3636	D3ZMP6 (1-64)	8.03e-19	D3ZMP6	1-64)		75600	71800				146000	190000
[truncated: 358 more rows]

## Sheet: (C)AtLeast2NoImpute(509)
	Proteoform	T: MonoMass	T: MinElutionTime	T: MaxElutionTime	T: Accession	T: Gene accession	T: ProteinName	T: AminoAcidNumber	T: TopPIC.Unique.ID	T: TopPIC.Mass	T: TopPIC.Retention.Time	T: TopPIC.Proteoform.Details	T: TopPIC.E.Value	T: TDPortal.Unique.ID	T: TDPortal.Mass	T: TDPortal.Retention.Time	T: TDPortal.Proteoform.Details	T: TDPortal.E.Value	H3_C1	H3_C2	H3_C3	H3_C4	H3_C5	H4_A1	H4_A2	H4_A3	H4_A4
[truncated: 509 more rows]

[truncated: 1 more sheets: (D)AtLeast2ImputedVolcano(509)]
